# Supplementary material for: Sampling Daphnia's expressed genes: preservation, expansion and invention of crustacean genes with reference to insect genomes
Source: BMC Genomics. 2007 Jul 6;8:217. doi: 10.1186/1471-2164-8-217 (PMC1940262; doi:10.1186/1471-2164-8-217)
Supplement: Additional file 1 — Characterization of the Daphnia pulex EST sequences. This file contains the following information about the analysis of EST sequences obtained for the study. (1) EST information. (2) Top match from Blastx searches of clustered Daphnia ESTs against the NCBI non-redundant (nr) protein database. (3) Results using Blast2GO (). (4) Top match from Blastx searches of clustered Daphnia ESTs against all Drosophila melanogaster predicted gene translations from annotation 4.2.1 – 16 columns describe the results. • Cluster id (Daphnia, this study). • Subject id (D. melanogaster dmel-all-translation-r4.2.1 data). (5) Differential expression results in 3 microarray experiments. (6) Top match from Blastx searches of Daphnia ESTs against NCBI non-redundant (nr) protein database – 12 columns describe the results. • Subject id of the best match in the nr database. [file 1471-2164-8-217-S1.xls]

## Sheet: README
Supplemental_table_A.xls
This Microsoft Excel file contains the following information about the analysis of EST sequences obtained for the study.
-1	EST information – 10 columns that identify the sequences including:
·	wFleaBase id in the Daphnia genome database
·	Genbank accession number for quality ESTs
·	NCBI dbEST id for quality ESTs
·	ID (synonym) for tracking the sequences to cDNA clones archived at the Center for Genomics and Bioinformatics
·	Feature id for microarray 4 (generation 2 array for Shaw et al. experiments)
·	Feature id for microarray 5 (generation 2 array for Eads et al. experiments)
·	Cluster id for membership in EST sequence clusters
·	ORF length for the EST cluster in base pairs
·	Indication of whether the EST sequence was obtained from randomly picked cDNA clones (1) or based on the results of microarray experiments (0)
·	Indication of whether the sequence cluster had a sequence similarity to genes found in insects (1) or no similarity was found (0)
-2	Top match from Blastx searches of clustered Daphnia ESTs against the NCBI non-redundant (nr) protein database – 12 columns describe the results
·	Subject id of the best match in the nr database
·	% identity
·	alignment length
·	number of mismatches
·	number of gap openings
·	position where the alignment starts in the query sequence (Daphnia cluster)
·	position where the alignment ends in the query sequence (Daphnia cluster)
·	position where the alignment starts in the subject sequence (database)
·	position where the alignment ends in the subject sequence (database)
·	e-value of best match
·	bit score of best match
·	Subject description of the best match
-3	Results using Blast2GO – 7 columns that describe the results
·	Cluster id (Daphnia, this study)
·	Subject description (NCBI nr database)
·	Daphnia clustered sequence length
·	number of matches in the database with maximum of 5 hits
·	e-value of best match
·	sim mean
·	gene ontologies (GO) associated with the matched sequences (Subjects)
-4	Top match from Blastn searches of clustered Daphnia ESTs against newly acquired cDNA sequences from the Daphnia genome sequencing project – 13 columns describe the results
·	Cluster id (Daphnia, this study)
·	Subject id (Daphnia, genome sequencing project)
·	% identity
·	alignment length
·	number of mismatches
·	number of gap openings
·	position where the alignment starts in the query sequence (Daphnia cluster)
·	position where the alignment ends in the query sequence (Daphnia cluster)
·	position where the alignment starts in the subject sequence (database)
·	position where the alignment ends in the subject sequence (database)
·	e-value of best match
·	bit score of best match
·	Indication of whether the Subject id had a sequence similarity to genes found in the Drosophila melanogaster predicted gene translations from annotation 4.2.1 (1) or no similarity was found (0)
-5	Top match from Blastx searches of clustered Daphnia ESTs against all Drosophila melanogaster predicted gene translations from annotation 4.2.1 – 16 columns describe the results
·	Cluster id (Daphnia, this study)
·	Subject id (D. melanogaster dmel-all-translation-r4.2.1 data)
·	% identity
·	alignment length
·	number of mismatches
·	number of gap openings
·	position where the alignment starts in the query sequence (Daphnia cluster)
·	position where the alignment ends in the query sequence (Daphnia cluster)
·	position where the alignment starts in the subject sequence (database)
·	position where the alignment ends in the subject sequence (database)
·	e-value of best match
·	bit score of best match
·	D. melanogaster gene name
·	FlyBase id for Subject
·	Molecular function (GO) associated with Subject
·	Biological process (GO) associated with Subject
-6	Differential expression results in 3 microarray experiments – 14 columns describe the results
·	Feature id for microarray 4 (generation 2 array for Shaw et al. experiments)
·	Feature id for microarray 5 (generation 2 array for Eads et al. experiments)
·	Indication of whether the feature showed significant signal suggesting that the Daphnia transcript is differentially expressed in males or females (1) or no significant signal was observed (0)
·	mean expression ratio (M) of feature for male versus female microarray experiments
·	mean intensity (A) of feature for male versus female microarray experiments
·	p-value of DE for feature in male versus female microarray experiments
·	Indication of whether the feature showed significant signal suggesting that the Daphnia transcript is differentially expressed in the presence of cadmium (1) or no significant signal was observed (0)
·	mean expression ratio (M) of feature for cadmium versus control microarray experiments
·	mean intensity (A) of feature for cadmium versus control microarray experiments
·	p-value of DE for feature in cadmium versus control microarray experiments
·	Indication of whether the feature showed significant signal suggesting that the Daphnia transcript is differentially expressed in the presence of arsenic (1) or no significant signal was observed (0)
·	mean expression ratio (M) of feature for arsenic versus control microarray experiments
·	mean intensity (A) of feature for arsenic versus control microarray experiments
·	p-value of DE for feature in arsenic versus control microarray experiments
-7	Top match from Blastx searches of Daphnia ESTs against NCBI non-redundant (nr) protein database – 12 columns describe the results
·	Subject id of the best match in the nr database
·	% identity
·	alignment length
·	number of mismatches
·	number of gap openings
·	position where the alignment starts in the query sequence (Daphnia cluster)
·	position where the alignment ends in the query sequence (Daphnia cluster)
·	position where the alignment starts in the subject sequence (database)
·	position where the alignment ends in the subject sequence (database)
·	e-value of best match
·	bit score of best match
·	gi id of best match
·	Subject description of the best match

## Sheet: All_Sequenced elements
EST information											Top match from Blastx searches of clustered Daphnia ESTs against the NCBI non-redundant (nr) protein database													Results using Blast2GO (http://www.blast2go.de/): Pre-eValue-hit filter 1e-3; Pre-similarity-hit filter 2; Annotation cut-off 35; GO weight 5.								Top match from Blastn searches of clustered Daphnia ESTs against newly acquired cDNA sequences from the Daphnia genome sequencing project														Top match from Blastx searches of clustered Daphnia ESTs against all Drosophila melanogaster predicted gene translations from annotation 4.2.1
wFleaBase id	Genebank id	dbEST id	ID (synonym)	Feature id for microarray 4	Feature id for microarray 5	Cluster id	ORF of clustered sequence (bp)	Random-chosen cDNA for sequencing = 1	cDNA sequence not found in insects = 1		Subject id	% identity	alignment length	mismatches	gap openings	q. start	q. end	s. start	s. end	e-value	bit score	Subject description		Cluster id	Subject description	Sequence length	#hits	max eValue	sim mean	GO ids		Cluster id	Subject id	% identity	alignment length	mismatches	gap openings	q. start	q. end	s. start	s. end	e-value	bit score	Match to Dmel		Cluster id	Subject id	% identity	alignment length
WFes0013422	EE681905	41590176	E04_050305b_b	02061A05	02061A05	Contig 1	485	0	0		gi|9731|emb|CAA46187.1|	90.79	152	14	0	116	571	4	155	8.5e-71	269.2	gi|9731|emb|CAA46187.1|_vacuolar_ATPase_16_kD_proteolipid_subunit_[Manduca_sexta] gi|401334|sp|P31403|VATL_MANSE_Vacuolar_ATP_synthase_16_kDa_proteolipid_subunit		Contig 1	vacuolar ATPase 16 kD proteolipid subunit	852	5	1e-71	0.92			Contig 1	1796140:6	100	572	0	0	12	583	11	582	0	1134	0		Contig 1	CG3161	90.79	152
WFes0000959	EE682917	41591188	072503c_H11_c_093	02093H11	02093H11	Contig 10	377	1	0		gi|58391956|ref|XP_318997.2|	53.4	103	48	2	79	387	130	230	2e-22	107.1	gi|58391956|ref|XP_318997.2|_ENSANGP00000014755_[Anopheles_gambiae_str._PEST] gi|55236098|gb|EAA14376.2|_ENSANGP00000014755_[Anopheles_gambiae_str._PEST]		Contig 10	ENSANGP00000014755	525	5	1e-22	0.67	GO:0042302,		Contig 10	1795497:1	94.18	464	20	2	16	472	57	520	0	700	0		Contig 10	CG30045	44.34	106
WFes0000450	EE682915	41591186	070803c_D01_c_010	01002D01	01002D01	Contig 100	563	1	0		gi|61831370|ref|XP_611425.1|	26.72	116	82	4	570	232	19	113	0.833	36.19	gi|61831370|ref|XP_611425.1|_PREDICTED:_hypothetical_protein_XP_611425_[Bos_taurus]		Contig 100	-	692	0	-	-			Contig 100	1800029:7	99.68	627	2	0	8	634	1	627	0	1227	0		Contig 100
WFes0000657	EE682592	41590863	072203c2_G12_c_097	02091G12	02091G12	Contig 100	563	1	0		gi|61831370|ref|XP_611425.1|	26.72	116	82	4	570	232	19	113	0.833	36.19	gi|61831370|ref|XP_611425.1|_PREDICTED:_hypothetical_protein_XP_611425_[Bos_taurus]		Contig 100	-	692	0	-	-			Contig 100	1800029:7	99.68	627	2	0	8	634	1	627	0	1227	0		Contig 100
WFes0000508	EE682011	41590282	070803d_H03_d_032	01003H03	01003H03	Contig 101	482	1	0		gi|38048259|gb|AAR10032.1|	92.05	151	12	0	116	568	9	159	1.3e-70	268.5	gi|38048259|gb|AAR10032.1|_similar_to_Drosophila_melanogaster_Vha16_[Drosophila_yakuba] gi|21626870|gb|AAM68381.1|_CG3161-PD,_isoform_D_[Drosophila_melanogaster] gi|7302269|gb|AAF57360.1|_CG3161-PC,_isoform_C_[Drosophila_melanogaster] gi|7302270|gb|AAF573		Contig 101	similar to Drosophila melanogaster Vha16	811	5	1e-70	0.92			Contig 101	1796140:7	99.75	792	2	0	9	800	71	862	0	1554	0		Contig 101	CG3161	92.05	151
WFes0013517	EE682010	41590281	F03_050305b_b	01043E05	01043E05	Contig 101	482	0	0		gi|38048259|gb|AAR10032.1|	92.05	151	12	0	116	568	9	159	1.3e-70	268.5	gi|38048259|gb|AAR10032.1|_similar_to_Drosophila_melanogaster_Vha16_[Drosophila_yakuba] gi|21626870|gb|AAM68381.1|_CG3161-PD,_isoform_D_[Drosophila_melanogaster] gi|7302269|gb|AAF57360.1|_CG3161-PC,_isoform_C_[Drosophila_melanogaster] gi|7302270|gb|AAF573		Contig 101	similar to Drosophila melanogaster Vha16	811	5	1e-70	0.92			Contig 101	1796140:7	99.75	792	2	0	9	800	71	862	0	1554	0		Contig 101	CG3161	92.05	151
WFes0000591	EE682522	41590793	072203c2_B03_c_026	02091B03	02091B03	Contig 102	368	1	0		gi|21064739|gb|AAM29599.1|	61.61	112	43	1	32	367	3	110	8.3e-35	147.9	gi|21064739|gb|AAM29599.1|_RH44664p_[Drosophila_melanogaster] gi|7293193|gb|AAF48576.1|_CG3560-PA_[Drosophila_melanogaster] gi|24642430|ref|NP_573110.1|_CG3560-PA_[Drosophila_melanogaster]		Contig 102	RH44664p	487	5	1e-35	0.8	GO:0008121, GO:0006122,		Contig 102	1803072:1120	100	430	0	0	10	439	19	448	0	799	0		Contig 102	CG3560	61.61	112
WFes0013626	EE682131	41590402	G03_111504e_e	02072B03	02072B03	Contig 102	368	1	0		gi|21064739|gb|AAM29599.1|	61.61	112	43	1	32	367	3	110	8.3e-35	147.9	gi|21064739|gb|AAM29599.1|_RH44664p_[Drosophila_melanogaster] gi|7293193|gb|AAF48576.1|_CG3560-PA_[Drosophila_melanogaster] gi|24642430|ref|NP_573110.1|_CG3560-PA_[Drosophila_melanogaster]		Contig 102	RH44664p	487	5	1e-35	0.8	GO:0008121, GO:0006122,		Contig 102	1803072:1120	100	430	0	0	10	439	19	448	0	799	0		Contig 102	CG3560	61.61	112
WFes0000590	EE682521	41590792	072203c2_B02_c_014	02091B02	02091B02	Contig 103	428	1	1		gi|53722028|ref|YP_111013.1|	32.61	92	60	3	150	419	2980	3067	0.289	37.35	gi|53722028|ref|YP_111013.1|_putative_polyketide_synthase_[Burkholderia_pseudomallei_K96243] gi|52212442|emb|CAH38468.1|_putative_polyketide_synthase_[Burkholderia_pseudomallei_K96243]		Contig 103	-	612	0	-	-			Contig 103	1800962:2	99.83	587	1	0	16	602	11	597	0	1156	0		Contig 103
WFes0000759	EE682702	41590973	072203d_H12_d_101	02092H12	02092H12	Contig 103	428	1	1		gi|53722028|ref|YP_111013.1|	32.61	92	60	3	150	419	2980	3067	0.289	37.35	gi|53722028|ref|YP_111013.1|_putative_polyketide_synthase_[Burkholderia_pseudomallei_K96243] gi|52212442|emb|CAH38468.1|_putative_polyketide_synthase_[Burkholderia_pseudomallei_K96243]		Contig 103	-	612	0	-	-			Contig 103	1800962:2	99.83	587	1	0	16	602	11	597	0	1156	0		Contig 103
WFes0000587	EE682518	41590789	072203c2_A11_c_082	02091A11	02091A11	Contig 104	209	1	1		gi|23508610|ref|NP_701279.1|	28.4	81	57	2	53	292	1250	1329	1.5	33.88	gi|23508610|ref|NP_701279.1|_hypothetical_protein_PF11_0420_[Plasmodium_falciparum_3D7] gi|23496346|gb|AAN36003.1|_hypothetical_protein_[Plasmodium_falciparum_3D7]		Contig 104	-	304	0	-	-			Contig 104	1795546:2	100	229	0	0	76	304	82	310	3e-83	305	0		Contig 104
WFes0013497	EE681987	41590258	E12_102504g_g	02091A11	02091A11	Contig 104	209	0	1		gi|23508610|ref|NP_701279.1|	28.4	81	57	2	53	292	1250	1329	1.5	33.88	gi|23508610|ref|NP_701279.1|_hypothetical_protein_PF11_0420_[Plasmodium_falciparum_3D7] gi|23496346|gb|AAN36003.1|_hypothetical_protein_[Plasmodium_falciparum_3D7]		Contig 104	-	304	0	-	-			Contig 104	1795546:2	100	229	0	0	76	304	82	310	3e-83	305	0		Contig 104
WFes0013259	EE683263	41591534	C08_102504d2_d	02072F12	02072F12	Contig 105	722	0	0		gi|54609281|gb|AAV34856.1|	77.67	206	46	0	71	688	1	206	3.8e-91	336.7	gi|54609281|gb|AAV34856.1|_ribosomal_protein_SA_[Bombyx_mori]		Contig 105	ribosomal protein SA	794	5	1e-91	0.89	GO:0006412, GO:0015935, GO:0003735,		Contig 105	1794962:2	99.49	785	4	0	10	794	1	785	0	1524	0		Contig 105	CG14792	77.67	206
WFes0013578	EE682078	41590349	F10_101804b_b	02072F12	02072F12	Contig 105	722	0	0		gi|54609281|gb|AAV34856.1|	77.67	206	46	0	71	688	1	206	3.8e-91	336.7	gi|54609281|gb|AAV34856.1|_ribosomal_protein_SA_[Bombyx_mori]		Contig 105	ribosomal protein SA	794	5	1e-91	0.89	GO:0006412, GO:0015935, GO:0003735,		Contig 105	1794962:2	99.49	785	4	0	10	794	1	785	0	1524	0		Contig 105	CG14792	77.67	206
WFes0000514	EE682066	41590337	070803d_H06_d_060	01003H06	01003H06	Contig 106	328	1	1		gi|50924216|ref|XP_472468.1|	44.83	29	16	0	222	308	144	172	0.168	37.35	gi|50924216|ref|XP_472468.1|_OSJNBa0028I23.11_[Oryza_sativa_(japonica_cultivar-group)] gi|39546204|emb|CAE04629.3|_OSJNBa0028I23.11_[Oryza_sativa_(japonica_cultivar-group)]		Contig 106	-	498	0	-	-			Contig 106	1802140:5	100	478	0	0	20	497	16	493	0	906	0		Contig 106
WFes0013785	EE682305	41590576	H11_102504d2_d	02064E06	02064E06	Contig 106	328	0	1		gi|50924216|ref|XP_472468.1|	44.83	29	16	0	222	308	144	172	0.168	37.35	gi|50924216|ref|XP_472468.1|_OSJNBa0028I23.11_[Oryza_sativa_(japonica_cultivar-group)] gi|39546204|emb|CAE04629.3|_OSJNBa0028I23.11_[Oryza_sativa_(japonica_cultivar-group)]		Contig 106	-	498	0	-	-			Contig 106	1802140:5	100	478	0	0	20	497	16	493	0	906	0		Contig 106
WFes0013715	EE682228	41590499	H02_102504d2_d	02102F07	02102F07	Contig 107	101	0	1															Contig 107	-	136	0	-	-			Contig 107	1795686:1	100	110	0	0	15	124	437	546	2e-57	218	1		Contig 107
WFes0013242	EE683244	41591515	C06_101804b_b	02101H06	02101H06	Contig 108	609	0	1		gi|48861575|ref|ZP_00315476.1|	35	60	38	2	601	425	49	106	3.5	34.27	gi|48861575|ref|ZP_00315476.1|_COG3789:_Uncharacterized_protein_conserved_in_bacteria_[Microbulbifer_degradans_2-40]		Contig 108	-	734	0	-	-			Contig 108	1795902:1	94.62	130	7	0	605	734	120	249	7e-52	202	0		Contig 108
WFes0013660	EE682169	41590440	G07_102504g_g	02101H06	02101H06	Contig 108	609	0	1		gi|48861575|ref|ZP_00315476.1|	35	60	38	2	601	425	49	106	3.5	34.27	gi|48861575|ref|ZP_00315476.1|_COG3789:_Uncharacterized_protein_conserved_in_bacteria_[Microbulbifer_degradans_2-40]		Contig 108	-	734	0	-	-			Contig 108	1795902:1	94.62	130	7	0	605	734	120	249	7e-52	202	0		Contig 108
WFes0013683	EE682193	41590464	G10_102504d2_d	02101D09	02101D09	Contig 109	206	0	1		gi|47204657|emb|CAF99161.1|	33.33	60	40	2	21	200	192	248	0.081	38.12	gi|47204657|emb|CAF99161.1|_unnamed_protein_product_[Tetraodon_nigroviridis]		Contig 109	-	258	0	-	-			Contig 109	1797912:1	93.47	245	16	0	9	253	917	1161	2e-99	359	1		Contig 109
WFes0000997	EE682956	41591227	072503d2_F11_d2_092	02094F11	02094F11	Contig 11	650	1	0		gi|46361702|gb|AAS89346.1|	31.91	47	32	0	397	257	154	200	2.8	34.27	gi|46361702|gb|AAS89346.1|_putative_delta-6_fatty_acyl_desaturase_[Ctenopharyngodon_idella]		Contig 11	-	654	0	-	-			Contig 11	1799943:1	97.77	224	5	0	431	654	5	228	9e-113	404	0		Contig 11
WFes0013441	EE681926	41590197	E06_101804b_b	02063D02	02063D02	Contig 110	74	0	1															Contig 110	-	147	0	-	-			Contig 110	1803072:1066	99.25	134	0	1	15	147	746	879	6e-67	250	1		Contig 110
WFes0013630	EE682136	41590407	G04_102504d2_d	02063D02	02063D02	Contig 110	74	0	1															Contig 110	-	147	0	-	-			Contig 110	1803072:1066	99.25	134	0	1	15	147	746	879	6e-67	250	1		Contig 110
WFes0013444	EE681929	41590200	E06_102504f_f	02071G08	02071G08	Contig 111	554	0	0		gi|54609225|gb|AAV34828.1|	83.23	155	26	0	33	497	1	155	7.3e-73	275.4	gi|54609225|gb|AAV34828.1|_ribosomal_protein_L17_[Bombyx_mori]		Contig 111	ribosomal protein L17	655	5	1e-73	0.89	GO:0006412, GO:0015934, GO:0003735,		Contig 111	1803072:1240	100	645	0	0	10	654	28	672	0	1279	0		Contig 111	CG3203	79.49	156
WFes0013592	EE682093	41590364	F11_111504d_d	02104G10	02104G10	Contig 111	554	1	0		gi|54609225|gb|AAV34828.1|	83.23	155	26	0	33	497	1	155	7.3e-73	275.4	gi|54609225|gb|AAV34828.1|_ribosomal_protein_L17_[Bombyx_mori]		Contig 111	ribosomal protein L17	655	5	1e-73	0.89	GO:0006412, GO:0015934, GO:0003735,		Contig 111	1803072:1240	100	645	0	0	10	654	28	672	0	1279	0		Contig 111	CG3203	79.49	156
WFes0013445	EE681930	41590201	E06_102504g_g	02084H12	02084H12	Contig 112	503	0	0		gi|17946312|gb|AAL49196.1|	89.16	166	18	0	85	582	1	166	6.7e-88	325.9	gi|17946312|gb|AAL49196.1|_RE63412p_[Drosophila_melanogaster] gi|30923592|gb|EAA46069.1|_CG40045-PA.3_[Drosophila_melanogaster] gi|62862448|ref|NP_001015371.1|_CG40045-PA.3_[Drosophila_melanogaster]		Contig 112	RE63412p	790	5	1e-88	0.95	GO:0016874, GO:0006512, GO:0004840,		Contig 112	1796709:2	99.23	782	3	3	10	788	13	794	0	1479	0		Contig 112	CG9602	82.04	167
WFes0013784	EE682304	41590575	H11_101804b_b	02084H12	02084H12	Contig 112	503	0	0		gi|17946312|gb|AAL49196.1|	89.16	166	18	0	85	582	1	166	6.7e-88	325.9	gi|17946312|gb|AAL49196.1|_RE63412p_[Drosophila_melanogaster] gi|30923592|gb|EAA46069.1|_CG40045-PA.3_[Drosophila_melanogaster] gi|62862448|ref|NP_001015371.1|_CG40045-PA.3_[Drosophila_melanogaster]		Contig 112	RE63412p	790	5	1e-88	0.95	GO:0016874, GO:0006512, GO:0004840,		Contig 112	1796709:2	99.23	782	3	3	10	788	13	794	0	1479	0		Contig 112	CG9602	82.04	167
WFes0013211	EE683210	41591481	C02_102504d2_d	02084D02	02084D02	Contig 113	200	0	1		gi|50255656|gb|EAL18389.1|	27.83	115	69	4	305	3	663	773	9.6	31.19	gi|50255656|gb|EAL18389.1|_hypothetical_protein_CNBJ3120_[Cryptococcus_neoformans_var._neoformans_B-3501A] gi|57229345|gb|AAW45778.1|_3-methyl-2-oxobutanoate_hydroxymethyltransferase,_putative_[Cryptococcus_neoformans_var._neoformans_JEC21] gi|58259765|re		Contig 113	-	391	0	-	-			Contig 113	1798709:2	100	391	0	0	1	391	335	725	0	775	0		Contig 113
WFes0013754	EE682271	41590542	H07_101804b_b	02084D02	02084D02	Contig 113	200	0	1		gi|50255656|gb|EAL18389.1|	27.83	115	69	4	305	3	663	773	9.6	31.19	gi|50255656|gb|EAL18389.1|_hypothetical_protein_CNBJ3120_[Cryptococcus_neoformans_var._neoformans_B-3501A] gi|57229345|gb|AAW45778.1|_3-methyl-2-oxobutanoate_hydroxymethyltransferase,_putative_[Cryptococcus_neoformans_var._neoformans_JEC21] gi|58259765|re		Contig 113	-	391	0	-	-			Contig 113	1798709:2	100	391	0	0	1	391	335	725	0	775	0		Contig 113
WFes0013316	EE683325	41591596	D03_101804b_b	02112C08	02112C08	Contig 114	158	0	1		gi|51329996|gb|AAH80277.1|	55.56	63	28	0	392	204	849	911	1.2e-10	67.78	gi|51329996|gb|AAH80277.1|_Slc8a2_protein_[Mus_musculus]		Contig 114	solute carrier family 8 (sodium/calcium exchanger), member 2	496	4	1e-10	0.68	GO:0006816, GO:0005432, GO:0007154, GO:0016021,		Contig 114												0		Contig 114	CG5685	36.07	61
WFes0013545	EE682041	41590312	F06_102504d2_d	02112C08	02112C08	Contig 114	158	0	1		gi|51329996|gb|AAH80277.1|	55.56	63	28	0	392	204	849	911	1.2e-10	67.78	gi|51329996|gb|AAH80277.1|_Slc8a2_protein_[Mus_musculus]		Contig 114	solute carrier family 8 (sodium/calcium exchanger), member 2	496	4	1e-10	0.68	GO:0006816, GO:0005432, GO:0007154, GO:0016021,		Contig 114												0		Contig 114	CG5685	36.07	61
WFes0013204	EE683202	41591473	C01_102504f_f	02114H05	02114H05	Contig 115	533	0	0		gi|37498964|gb|AAQ91574.1|	81.29	171	32	1	19	531	147	314	1.1e-82	307.8	gi|37498964|gb|AAQ91574.1|_receptor_for_activated_protein_kinase_C_[Oreochromis_mossambicus]		Contig 115	receptor for activated protein kinase C	600	5	1e-82	0.9	GO:0006508, GO:0004252, GO:0004872, GO:0016301,		Contig 115	1793138:9	99.83	592	0	1	9	599	520	1111	0	1158	0		Contig 115	CG7111	78.36	171
WFes0013472	EE681960	41590231	E09_102504g_g	0114B02	01014B02	Contig 115	533	0	0		gi|37498964|gb|AAQ91574.1|	81.29	171	32	1	19	531	147	314	1.1e-82	307.8	gi|37498964|gb|AAQ91574.1|_receptor_for_activated_protein_kinase_C_[Oreochromis_mossambicus]		Contig 115	receptor for activated protein kinase C	600	5	1e-82	0.9	GO:0006508, GO:0004252, GO:0004872, GO:0016301,		Contig 115	1793138:9	99.83	592	0	1	9	599	520	1111	0	1158	0		Contig 115	CG7111	78.36	171
WFes0013318	EE683328	41591599	D03_102504e_e	02061G05	02061G05	Contig 116	494	0	0		gi|47210297|emb|CAF94597.1|	79.39	165	34	1	77	571	1	164	1.6e-74	281.6	gi|47210297|emb|CAF94597.1|_unnamed_protein_product_[Tetraodon_nigroviridis]		Contig 116	unnamed protein product	835	5	1e-74	0.87	GO:0003755, GO:0006457,		Contig 116	1794218:6	99.34	754	3	2	75	828	67	818	0	1439	0		Contig 116	CG9916	70	170
WFes0013703	EE682215	41590486	G12_102504g_g	0114H12	01014H12	Contig 116	494	0	0		gi|47210297|emb|CAF94597.1|	79.39	165	34	1	77	571	1	164	1.6e-74	281.6	gi|47210297|emb|CAF94597.1|_unnamed_protein_product_[Tetraodon_nigroviridis]		Contig 116	unnamed protein product	835	5	1e-74	0.87	GO:0003755, GO:0006457,		Contig 116	1794218:6	99.34	754	3	2	75	828	67	818	0	1439	0		Contig 116	CG9916	70	170
WFes0013342	EE683354	41591625	D06_102504d2_d	02114C09	02114C09	Contig 117	308	0	0		gi|62663604|ref|XP_341531.2|	100	82	0	0	150	395	256	337	8.6e-39	162.5	gi|62663604|ref|XP_341531.2|_PREDICTED:_similar_to_Histone_H2B_291B_[Rattus_norvegicus]		Contig 117	PREDICTED: similar to germinal histone H4 gene	734	5	1e-39	1			Contig 117	1802707:7	99.16	715	4	2	13	727	1	713	0	1354	0		Contig 117	CG3379	100	82
WFes0013771	EE682290	41590561	H09_102504f_f	02063B07	02063B07	Contig 117	308	0	0		gi|62663604|ref|XP_341531.2|	100	82	0	0	150	395	256	337	8.6e-39	162.5	gi|62663604|ref|XP_341531.2|_PREDICTED:_similar_to_Histone_H2B_291B_[Rattus_norvegicus]		Contig 117	PREDICTED: similar to germinal histone H4 gene	734	5	1e-39	1			Contig 117	1802707:7	99.16	715	4	2	13	727	1	713	0	1354	0		Contig 117	CG3379	100	82
WFes0013352	EE683365	41591636	D07_102504e_e	02062D01	02062D01	Contig 118	488	0	0		gi|25013110|gb|AAN71654.1|	55.56	135	60	0	82	486	7	141	1.5e-29	131.7	gi|25013110|gb|AAN71654.1|_SD12036p_[Drosophila_melanogaster]		Contig 118	SD12036p	707	5	1e-29	0.69	GO:0005215, GO:0008289, GO:0006810,		Contig 118	1793804:4	99.71	680	2	0	11	690	1	680	0	1332	0		Contig 118	CG6783	57.81	128
WFes0013664	EE682173	41590444	G08_050305b_b	02084E05	02084E05	Contig 118	488	0	0		gi|25013110|gb|AAN71654.1|	55.56	135	60	0	82	486	7	141	1.5e-29	131.7	gi|25013110|gb|AAN71654.1|_SD12036p_[Drosophila_melanogaster]		Contig 118	SD12036p	707	5	1e-29	0.69	GO:0005215, GO:0008289, GO:0006810,		Contig 118	1793804:4	99.71	680	2	0	11	690	1	680	0	1332	0		Contig 118	CG6783	57.81	128
WFes0013166	EE683160	41591431	B09_050305b_b	02084H03	02084H03	Contig 119	425	0	0		gi|62083483|gb|AAX62466.1|	89.05	137	15	0	66	476	1	137	3.6e-62	240.4	gi|62083483|gb|AAX62466.1|_ribosomal_protein_S9_variant_1_[Lysiphlebus_testaceipes] gi|62083481|gb|AAX62465.1|_ribosomal_protein_S9_[Lysiphlebus_testaceipes]		Contig 119	ribosomal protein S9 variant 1	777	5	1e-62	0.91	GO:0006412, GO:0015935, GO:0003735, GO:0003723,		Contig 119	1798611:16	99.78	463	1	0	13	475	1	463	0	910	0		Contig 119	CG3395	87.59	137
WFes0013912	EE682447	41590718	F08_063005d_d	02084H03	02084H03	Contig 119	425	0	0		gi|62083483|gb|AAX62466.1|	89.05	137	15	0	66	476	1	137	3.6e-62	240.4	gi|62083483|gb|AAX62466.1|_ribosomal_protein_S9_variant_1_[Lysiphlebus_testaceipes] gi|62083481|gb|AAX62465.1|_ribosomal_protein_S9_[Lysiphlebus_testaceipes]		Contig 119	ribosomal protein S9 variant 1	777	5	1e-62	0.91	GO:0006412, GO:0015935, GO:0003735, GO:0003723,		Contig 119	1798611:16	99.78	463	1	0	13	475	1	463	0	910	0		Contig 119	CG3395	87.59	137
WFes0013037	EE683017	41591288	A05_111504d_d	0141G12	01041G12	Contig 12		1	0		mtDNA													Contig 12								Contig 12												0		Contig 12
WFes0013147	EE683139	41591410	B07_031805b_b	02061G11	02061G11	Contig 120	374	0	0		gi|29124936|gb|AAO63550.1|	42.52	127	69	4	9	377	66	189	1.8e-18	93.59	gi|29124936|gb|AAO63550.1|_cuticle_protein_[Rhopalosiphum_maidis]		Contig 120	cuticle protein	484	5	1e-18	0.56	GO:0042302,		Contig 120	1793031:1	99.57	470	2	0	11	480	72	541	0	874	0		Contig 120	CG6305	51.81	83
WFes0013781	EE682301	41590572	H10_111504d_d	02061G11	02061G11	Contig 120	374	1	0		gi|29124936|gb|AAO63550.1|	42.52	127	69	4	9	377	66	189	1.8e-18	93.59	gi|29124936|gb|AAO63550.1|_cuticle_protein_[Rhopalosiphum_maidis]		Contig 120	cuticle protein	484	5	1e-18	0.56	GO:0042302,		Contig 120	1793031:1	99.57	470	2	0	11	480	72	541	0	874	0		Contig 120	CG6305	51.81	83
WFes0013379	EE683394	41591665	D10_102504f_f	02084A04	02084A04	Contig 121	140	0	1															Contig 121	-	168	0	-	-			Contig 121												0		Contig 121
WFes0013129	EE683119	41591390	B05_031805b_b	02103A07	02103A07	Contig 122	440	0	1		gi|66521467|ref|XP_623822.1|	65.08	126	44	0	7	384	181	306	1.7e-31	137.9	gi|66521467|ref|XP_623822.1|_PREDICTED:_similar_to_Spfh1_protein_[Apis_mellifera]		Contig 122	PREDICTED: similar to Spfh1 protein	629	5	1e-31	0.8			Contig 122	1799460:1	98.85	522	6	0	11	532	240	761	0	946	0		Contig 122
WFes0013174	EE683168	41591439	B10_031805b_b	02081A05	02081A05	Contig 122	440	0	1		gi|66521467|ref|XP_623822.1|	65.08	126	44	0	7	384	181	306	1.7e-31	137.9	gi|66521467|ref|XP_623822.1|_PREDICTED:_similar_to_Spfh1_protein_[Apis_mellifera]		Contig 122	PREDICTED: similar to Spfh1 protein	629	5	1e-31	0.8			Contig 122	1799460:1	98.85	522	6	0	11	532	240	761	0	946	0		Contig 122
WFes0013106	EE683094	41591365	B02_050305b_b	0114G08	01014G08	Contig 123	639	0	0		gi|34015318|gb|AAQ56508.1|	34.43	122	77	3	208	564	27	141	0.026	41.2	gi|34015318|gb|AAQ56508.1|_hypothetical_protein_OSJNBa0079E14.5_[Oryza_sativa_(japonica_cultivar-group)]		Contig 123	-	695	0	-	-			Contig 123	1796486:3	99.42	684	2	2	12	695	2	683	0	1308	0		Contig 123
WFes0013115	EE683103	41591374	B03_050305b_b	01033E01	01033E01	Contig 123	639	0	0		gi|34015318|gb|AAQ56508.1|	34.43	122	77	3	208	564	27	141	0.026	41.2	gi|34015318|gb|AAQ56508.1|_hypothetical_protein_OSJNBa0079E14.5_[Oryza_sativa_(japonica_cultivar-group)]		Contig 123	-	695	0	-	-			Contig 123	1796486:3	99.42	684	2	2	12	695	2	683	0	1308	0		Contig 123
WFes0013098	EE683085	41591356	B01_101804b_b	0112D11	01012D11	Contig 124	502	0	0		gi|57229692|gb|AAW46094.1|	31.08	74	50	3	369	587	358	427	1.3	35.04	gi|57229692|gb|AAW46094.1|_conserved_hypothetical_protein_[Cryptococcus_neoformans_var._neoformans_JEC21] gi|58260402|ref|XP_567611.1|_conserved_hypothetical_protein_[Cryptococcus_neoformans_var._neoformans_JEC21]		Contig 124	-	587	0	-	-			Contig 124	1799174:3	94.14	512	29	1	76	587	1	511	0	769	0		Contig 124
WFes0013501	EE681993	41590264	F01_101804b_b	02064H10	02064H10	Contig 124	502	0	0		gi|57229692|gb|AAW46094.1|	31.08	74	50	3	369	587	358	427	1.3	35.04	gi|57229692|gb|AAW46094.1|_conserved_hypothetical_protein_[Cryptococcus_neoformans_var._neoformans_JEC21] gi|58260402|ref|XP_567611.1|_conserved_hypothetical_protein_[Cryptococcus_neoformans_var._neoformans_JEC21]		Contig 124	-	587	0	-	-			Contig 124	1799174:3	94.14	512	29	1	76	587	1	511	0	769	0		Contig 124
WFes0013502	EE681994	41590265	F01_102504d2_d	02061F04	02061F04	Contig 125	213	0	1		gi|57472134|gb|AAW51144.1|	33.96	53	31	2	243	97	3	55	7.5	31.57	gi|57472134|gb|AAW51144.1|_RNA_polymerase_II_largest_subunit_[Clavaria_zollingeri]		Contig 125	-	322	0	-	-			Contig 125	1794711:1	100	310	0	0	11	320	380	689	2e-176	615	0		Contig 125
WFes0013563	EE682061	41590332	F08_102504d2_d	02061H10	02061H10	Contig 125	213	0	1		gi|57472134|gb|AAW51144.1|	33.96	53	31	2	243	97	3	55	7.5	31.57	gi|57472134|gb|AAW51144.1|_RNA_polymerase_II_largest_subunit_[Clavaria_zollingeri]		Contig 125	-	322	0	-	-			Contig 125	1794711:1	100	310	0	0	11	320	380	689	2e-176	615	0		Contig 125
WFes0013080	EE683064	41591335	A11_050305b_b	02102E10	02102E10	Contig 126	311	0	1		gi|22748697|ref|NP_689531.1|	55.56	27	12	0	410	490	98	124	0.00069	34.27	gi|22748697|ref|NP_689531.1|_hypothetical_protein_LOC121053_[Homo_sapiens] gi|21619600|gb|AAH32326.1|_Hypothetical_protein_MGC40397_[Homo_sapiens]		Contig 126	-	689	0	-	-			Contig 126	1803187:1	98.32	594	4	5	95	688	1	588	0	1019	0		Contig 126
WFes0013089	EE683074	41591345	A12_050305b_b	02111F03	02111F03	Contig 126	311	0	1		gi|22748697|ref|NP_689531.1|	55.56	27	12	0	410	490	98	124	0.00069	34.27	gi|22748697|ref|NP_689531.1|_hypothetical_protein_LOC121053_[Homo_sapiens] gi|21619600|gb|AAH32326.1|_Hypothetical_protein_MGC40397_[Homo_sapiens]		Contig 126	-	689	0	-	-			Contig 126	1803187:1	98.32	594	4	5	95	688	1	588	0	1019	0		Contig 126
WFes0013076	EE683060	41591331	A10_102504f_f	02112D02	02112D02	Contig 127	434	0	0		gi|50344498|emb|CAH04335.1|	87.25	102	13	0	75	380	1	102	2.2e-44	180.6	gi|50344498|emb|CAH04335.1|_S17e_ribosomal_protein_[Biphyllus_lunatus]		Contig 127	S17e ribosomal protein	621	5	1e-44	0.92	GO:0006412, GO:0003735, GO:0005840,		Contig 127	1798806:8	100	549	0	0	20	568	8	556	0	1088	0		Contig 127	CG3922	83.33	102
WFes0013104	EE683091	41591362	B01_111504e_e	02064A08	02064A08	Contig 127	434	1	0		gi|50344498|emb|CAH04335.1|	87.25	102	13	0	75	380	1	102	2.2e-44	180.6	gi|50344498|emb|CAH04335.1|_S17e_ribosomal_protein_[Biphyllus_lunatus]		Contig 127	S17e ribosomal protein	621	5	1e-44	0.92	GO:0006412, GO:0003735, GO:0005840,		Contig 127	1798806:8	100	549	0	0	20	568	8	556	0	1088	0		Contig 127	CG3922	83.33	102
WFes0013056	EE683038	41591309	A08_101804b_b	01044H07	01044H07	Contig 128	656	0	0		gi|67083759|gb|AAY66814.1|	50.8	187	90	5	176	730	31	214	2.1e-43	177.9	gi|67083759|gb|AAY66814.1|_selenium_dependent_salivary_glutathione__peroxidase_[Ixodes_scapularis]		Contig 128	selenium dependent salivary glutathione peroxidase	764	5	1e-43	0.61			Contig 128	1796174:7	98.94	755	8	0	10	764	8	762	0	1392	0		Contig 128	CG12013	35	180
WFes0013238	EE683240	41591511	C05_102504f_f	02113B06	02113B06	Contig 128	656	0	0		gi|67083759|gb|AAY66814.1|	50.8	187	90	5	176	730	31	214	2.1e-43	177.9	gi|67083759|gb|AAY66814.1|_selenium_dependent_salivary_glutathione__peroxidase_[Ixodes_scapularis]		Contig 128	selenium dependent salivary glutathione peroxidase	764	5	1e-43	0.61			Contig 128	1796174:7	98.94	755	8	0	10	764	8	762	0	1392	0		Contig 128	CG12013	35	180
WFes0000465	EE683082	41591353	070803c_E04_c_023	01002E04	01002E04	Contig 129	752	1	0		gi|33585885|gb|AAH55615.1|	48.98	245	124	4	22	753	1	242	1.9e-55	218	gi|33585885|gb|AAH55615.1|_Rrs1_protein_[Danio_rerio] gi|41056045|ref|NP_956356.1|_Ribosome_biogenesis_regulatory_protein_homolog_[Danio_rerio]		Contig 129	PREDICTED: similar to Ribosome biogenesis regulatory protein homolog	774	5	1e-56	0.66	GO:0042254, GO:0005634,		Contig 129	1799274:1	99.47	761	3	1	14	774	2	761	0	1427	0		Contig 129	CG32409	45.87	109
WFes0013449	EE681935	41590206	E07_050305b_b	02081H01	02081H01	Contig 129	752	0	0		gi|33585885|gb|AAH55615.1|	48.98	245	124	4	22	753	1	242	1.9e-55	218	gi|33585885|gb|AAH55615.1|_Rrs1_protein_[Danio_rerio] gi|41056045|ref|NP_956356.1|_Ribosome_biogenesis_regulatory_protein_homolog_[Danio_rerio]		Contig 129	PREDICTED: similar to Ribosome biogenesis regulatory protein homolog	774	5	1e-56	0.66	GO:0042254, GO:0005634,		Contig 129	1799274:1	99.47	761	3	1	14	774	2	761	0	1427	0		Contig 129	CG32409	45.87	109
WFes0013112	EE683100	41591371	B02_111504d_d	0111D03	01011D03	Contig 13	323	1	0		gi|57097481|ref|XP_539803.1|	57.89	38	16	0	54	167	776	813	1.5	33.88	gi|57097481|ref|XP_539803.1|_PREDICTED:_similar_to_Calcium/calmodulin-dependent_protein_kinase_type_II_beta_chain_(CaM-kinase_II_beta_chain)_(CaM_kinase_II_beta_subunit)_(CaMK-II_beta_subunit)_[Canis_familiaris]		Contig 13	-	365	0	-	-			Contig 13	1799943:1	95.77	142	4	2	224	365	56	195	6e-57	218	0		Contig 13
WFes0013285	EE683291	41591562	C11_102504e_e	01043A06	01043A06	Contig 130	437	0	0		gi|15213776|gb|AAK92163.1|	74.26	136	35	1	101	508	1	134	1.2e-47	191	gi|15213776|gb|AAK92163.1|_ribosomal_protein_L27_[Spodoptera_frugiperda]		Contig 130	ribosomal protein L27	557	5	1e-47	0.83	GO:0006412, GO:0003735, GO:0005840,		Contig 130	1795229:9	100	544	0	0	13	556	18	561	0	1078	0		Contig 130	CG4759	64.96	137
WFes0013708	EE682221	41590492	H01_102504f_f	02112G10	02112G10	Contig 130	437	0	0		gi|15213776|gb|AAK92163.1|	74.26	136	35	1	101	508	1	134	1.2e-47	191	gi|15213776|gb|AAK92163.1|_ribosomal_protein_L27_[Spodoptera_frugiperda]		Contig 130	ribosomal protein L27	557	5	1e-47	0.83	GO:0006412, GO:0003735, GO:0005840,		Contig 130	1795229:9	100	544	0	0	13	556	18	561	0	1078	0		Contig 130	CG4759	64.96	137
WFes0013046	EE683027	41591298	A06_111504d_d	0141H02	01041H02	Contig 131	191	1	0		gi|56479484|ref|YP_161073.1|	36.54	52	33	1	172	17	194	242	0.235	36.58	gi|56479484|ref|YP_161073.1|_CDP-diacylglycerol-serine_O-phosphatidyltransferase_[Azoarcus_sp._EbN1] gi|56315527|emb|CAI10172.1|_CDP-diacylglycerol-serine_O-phosphatidyltransferase_[Azoarcus_sp._EbN1]		Contig 131	-	192	0	-	-			Contig 131	1801640:3	100	183	0	0	9	191	630	812	2e-70	262	0		Contig 131
WFes0013296	EE683305	41591576	D01_031805b_b	0141H02	01041H02	Contig 131	191	0	0		gi|56479484|ref|YP_161073.1|	36.54	52	33	1	172	17	194	242	0.235	36.58	gi|56479484|ref|YP_161073.1|_CDP-diacylglycerol-serine_O-phosphatidyltransferase_[Azoarcus_sp._EbN1] gi|56315527|emb|CAI10172.1|_CDP-diacylglycerol-serine_O-phosphatidyltransferase_[Azoarcus_sp._EbN1]		Contig 131	-	192	0	-	-			Contig 131	1801640:3	100	183	0	0	9	191	630	812	2e-70	262	0		Contig 131
WFes0013045	EE683025	41591296	A06_102504g_g	0112A12	01012A12	Contig 132	343	0	0		gi|58391942|ref|XP_318987.2|	36.14	83	52	1	25	270	38	120	7.9e-08	58.15	gi|58391942|ref|XP_318987.2| ENSANGP00000014829 [Anopheles gambiae str. PEST] gi|55236090|gb|EAA14439.2| ENSANGP00000014829 [Anopheles gambiae str. PEST]		Contig 132	ENSANGP00000014829	472	5	1e-08	0.52	GO:0042302,		Contig 132	1799342:1	99.78	461	1	0	10	470	246	706	0	906	0		Contig 132	CG12330	35.48	93
WFes0013090	EE683075	41591346	A12_101804b_b	0112A12	01012A12	Contig 132	343	0	0		gi|58391942|ref|XP_318987.2|	36.14	83	52	1	25	270	38	120	7.9e-08	58.15	gi|58391942|ref|XP_318987.2| ENSANGP00000014829 [Anopheles gambiae str. PEST] gi|55236090|gb|EAA14439.2| ENSANGP00000014829 [Anopheles gambiae str. PEST]		Contig 132	ENSANGP00000014829	472	5	1e-08	0.52	GO:0042302,		Contig 132	1799342:1	99.78	461	1	0	10	470	246	706	0	906	0		Contig 132	CG12330	35.48	93
WFes0000403	EE683303	41591574	070803c_G06_c_040	01002G06	01002G06	Contig 133	521	1	0		gi|61888114|ref|XP_613893.1|	64.88	168	52	3	63	545	44	211	9.5e-47	188.3	gi|61888114|ref|XP_613893.1|_PREDICTED:_similar_to_40S_ribosomal_protein_S10,_partial_[Bos_taurus]		Contig 133	PREDICTED: similar to 40S ribosomal protein S10, partial	598	5	1e-46	0.75	GO:0003735,		Contig 133	1803072:1218	99.66	587	2	0	12	598	9	595	0	1148	0		Contig 133	CG14206	59.24	157
WFes0013108	EE683096	41591367	B02_102504d2_d	02063A06	02063A06	Contig 133	521	0	0		gi|61888114|ref|XP_613893.1|	64.88	168	52	3	63	545	44	211	9.5e-47	188.3	gi|61888114|ref|XP_613893.1|_PREDICTED:_similar_to_40S_ribosomal_protein_S10,_partial_[Bos_taurus]		Contig 133	PREDICTED: similar to 40S ribosomal protein S10, partial	598	5	1e-46	0.75	GO:0003735,		Contig 133	1803072:1218	99.66	587	2	0	12	598	9	595	0	1148	0		Contig 133	CG14206	59.24	157
WFes0013041	EE683021	41591292	A06_101804b_b	01043G05	01043G05	Contig 134	668	0	0		gi|62083395|gb|AAX62422.1|	79.82	223	45	0	38	706	1	223	2e-98	360.5	gi|62083395|gb|AAX62422.1|_ribosomal_protein_L3_variant_1_[Lysiphlebus_testaceipes] gi|62083393|gb|AAX62421.1|_ribosomal_protein_L3_[Lysiphlebus_testaceipes]		Contig 134	ribosomal protein L3 variant 1	706	5	1e-98	0.89	GO:0006412, GO:0003735, GO:0005840,		Contig 134	1794726:4	99.71	698	0	2	10	706	4	700	0	1352	0		Contig 134	CG4863	73.99	223
WFes0013066	EE683049	41591320	A09_102504d2_d	01043G05	01043G05	Contig 134	668	0	0		gi|62083395|gb|AAX62422.1|	79.82	223	45	0	38	706	1	223	2e-98	360.5	gi|62083395|gb|AAX62422.1|_ribosomal_protein_L3_variant_1_[Lysiphlebus_testaceipes] gi|62083393|gb|AAX62421.1|_ribosomal_protein_L3_[Lysiphlebus_testaceipes]		Contig 134	ribosomal protein L3 variant 1	706	5	1e-98	0.89	GO:0006412, GO:0003735, GO:0005840,		Contig 134	1794726:4	99.71	698	0	2	10	706	4	700	0	1352	0		Contig 134	CG4863	73.99	223
WFes0013039	EE683019	41591290	A06_031805b_b	02112B06	02112B06	Contig 135	557	0	0		gi|54312076|ref|NP_079626.2|	29.24	171	121	2	95	607	16	178	1.6e-17	91.28	gi|54312076|ref|NP_079626.2|_carboxypeptidase_A1_[Mus_musculus] gi|30851269|gb|AAH52661.1|_Carboxypeptidase_A1_[Mus_musculus] gi|66774004|sp|Q7TPZ8|CBPA1_MOUSE_Carboxypeptidase_A1_precursor		Contig 135	carboxypeptidase A1	607	5	1e-17	0.51	GO:0006508, GO:0004182,		Contig 135	1802795:6	99.83	596	1	0	12	607	1	596	0	1174	0		Contig 135	CG8560	28.99	169
WFes0013298	EE683307	41591578	D01_101804b_b	02112A06	02112A06	Contig 135	557	0	0		gi|54312076|ref|NP_079626.2|	29.24	171	121	2	95	607	16	178	1.6e-17	91.28	gi|54312076|ref|NP_079626.2|_carboxypeptidase_A1_[Mus_musculus] gi|30851269|gb|AAH52661.1|_Carboxypeptidase_A1_[Mus_musculus] gi|66774004|sp|Q7TPZ8|CBPA1_MOUSE_Carboxypeptidase_A1_precursor		Contig 135	carboxypeptidase A1	607	5	1e-17	0.51	GO:0006508, GO:0004182,		Contig 135	1802795:6	99.83	596	1	0	12	607	1	596	0	1174	0		Contig 135	CG8560	28.99	169
WFes0013277	EE683283	41591554	C10_102504f_f	02104H08	02104H08	Contig 136	719	0	0		gi|48142798|ref|XP_393614.1|	74.77	218	55	0	117	770	24	241	1.5e-89	331.3	gi|48142798|ref|XP_393614.1|_PREDICTED:_similar_to_ribosomal_protein_L7_[Apis_mellifera]		Contig 136	PREDICTED: similar to ribosomal protein L7	771	5	1e-89	0.84	GO:0006412, GO:0030528, GO:0015934, GO:0003735,		Contig 136	1793952:6	99.87	762	1	0	10	771	39	800	0	1505	0		Contig 136	CG4897	67.58	219
WFes0013334	EE683345	41591616	D05_102504e_e	02081D03	02081D03	Contig 136	719	0	0		gi|48142798|ref|XP_393614.1|	74.77	218	55	0	117	770	24	241	1.5e-89	331.3	gi|48142798|ref|XP_393614.1|_PREDICTED:_similar_to_ribosomal_protein_L7_[Apis_mellifera]		Contig 136	PREDICTED: similar to ribosomal protein L7	771	5	1e-89	0.84	GO:0006412, GO:0030528, GO:0015934, GO:0003735,		Contig 136	1793952:6	99.87	762	1	0	10	771	39	800	0	1505	0		Contig 136	CG4897	67.58	219
WFes0013033	EE683012	41591283	A05_102504d2_d	02083G11	02083G11	Contig 137	413	0	0		gi|58382509|ref|XP_311988.2|	39.39	66	40	0	142	339	7	72	3.2e-11	70.86	gi|58382509|ref|XP_311988.2|_ENSANGP00000011110_[Anopheles_gambiae_str._PEST] gi|55241847|gb|EAA07577.2|_ENSANGP00000011110_[Anopheles_gambiae_str._PEST]		Contig 137	ENSANGP00000011110	714	5	1e-11	0.49	FGO:0005529,		Contig 137	1793571:1	97.3	519	5	8	174	692	1	510	0	856	0		Contig 137	CG32647	39.39	66
WFes0013706	EE682218	41590489	H01_101804b_b	02083G11	02083G11	Contig 137	413	0	0		gi|58382509|ref|XP_311988.2|	39.39	66	40	0	142	339	7	72	3.2e-11	70.86	gi|58382509|ref|XP_311988.2|_ENSANGP00000011110_[Anopheles_gambiae_str._PEST] gi|55241847|gb|EAA07577.2|_ENSANGP00000011110_[Anopheles_gambiae_str._PEST]		Contig 137	ENSANGP00000011110	714	5	1e-11	0.49	FGO:0005529,		Contig 137	1793571:1	97.3	519	5	8	174	692	1	510	0	856	0		Contig 137	CG32647	39.39	66
WFes0000494	EE683392	41591663	070803d_A05_d_037	01003A05	01003A05	Contig 138	539	1	0		gi|6946693|emb|CAB72315.1|	81.18	170	32	0	167	676	1	170	6.6e-63	242.7	gi|6946693|emb|CAB72315.1|_ferritin_[Daphnia_pulex]		Contig 138	ferritin	738	5	1e-63	0.78	GO:0008199, GO:0006826, GO:0006879,		Contig 138	1798340:5	99.85	677	1	0	62	738	1	677	0	1334	0		Contig 138	CG4349	40.61	165
WFes0000519	EE682122	41590393	070803d_B06_d_057	01003B06	01003B06	Contig 138	539	1	0		gi|6946693|emb|CAB72315.1|	81.18	170	32	0	167	676	1	170	6.6e-63	242.7	gi|6946693|emb|CAB72315.1|_ferritin_[Daphnia_pulex]		Contig 138	ferritin	738	5	1e-63	0.78	GO:0008199, GO:0006826, GO:0006879,		Contig 138	1798340:5	99.85	677	1	0	62	738	1	677	0	1334	0		Contig 138	CG4349	40.61	165
WFes0013176	EE683171	41591442	B10_101804b_b	01032G08	01032G08	Contig 139	660	0	1		gi|6468429|emb|CAB61589.1|	43.24	37	21	0	337	227	30	66	2.4	35.04	gi|6468429|emb|CAB61589.1|_putative_gntR-famly_transcriptional_regulator_[Streptomyces_coelicolor_A3(2)] gi|21219688|ref|NP_625467.1|_putative_gntR-famly_transcriptional_regulator_[Streptomyces_coelicolor_A3(2)]		Contig 139	-	804	0	-	-			Contig 139	1794530:3	99.87	795	1	0	10	804	3	797	0	1568	0		Contig 139
WFes0013118	EE683107	41591378	B03_102504g_g	0141C01	01041C01	Contig 14	280	0	0		gi|57209245|emb|CAI40700.1|	38.64	44	27	0	120	251	114	157	0.046	38.89	gi|57209245|emb|CAI40700.1|_CD164_[Homo_sapiens] gi|219925|dbj|BAA03130.1|_MGC-24_precursor_[Homo_sapiens] gi|547902|sp|Q04900|MUC24_HUMAN_Putative_mucin_core_protein_24_precursor_(MULTI-glycosylated_core_protein_24)_(MGC-24)_(MUC-24)_(CD164_antigen)		Contig 14	-	281	0	-	-			Contig 14	1794274:7	96.7	273	9	0	1	273	13	285	7e-133	470	0		Contig 14
WFes0013562	EE682060	41590331	F08_101804b_b	02072A08	02072A08	Contig 140	258	0	1		gi|38349543|gb|AAR18253.1|	41.67	48	28	1	197	340	525	571	0.00024	46.59	gi|38349543|gb|AAR18253.1|_chitinase_5_[Coccidioides_posadasii]		Contig 140	chitinase 5	478	1	0.0001	0.52	GO:0003690, GO:0006265, GO:0016787, GO:0008061,		Contig 140	1795685:3	99.79	466	1	0	12	477	1	466	0	916	0		Contig 140
WFes0013568	EE682067	41590338	F08_111504e_e	02072A08	02072A08	Contig 140	258	1	1		gi|38349543|gb|AAR18253.1|	41.67	48	28	1	197	340	525	571	0.00024	46.59	gi|38349543|gb|AAR18253.1|_chitinase_5_[Coccidioides_posadasii]		Contig 140	chitinase 5	478	1	0.0001	0.52	GO:0003690, GO:0006265, GO:0016787, GO:0008061,		Contig 140	1795685:3	99.79	466	1	0	12	477	1	466	0	916	0		Contig 140
WFes0013023	EE683001	41591272	A04_031805b_b	01032E06	01032E06	Contig 141	625	0	1		gi|67475933|ref|XP_653597.1|	29.29	99	63	2	188	463	208	306	0.00041	47.37	gi|67475933|ref|XP_653597.1|_hypothetical_protein_78.t00030_[Entamoeba_histolytica_HM-1:IMSS] gi|56470565|gb|EAL48209.1|_hypothetical_protein_78.t00030_[Entamoeba_histolytica_HM-1:IMSS]		Contig 141	hypothetical protein 78.t00030	740	1	0.0001	0.53			Contig 141	1803072:322	96.35	548	19	1	194	740	1	548	0	920	0		Contig 141
WFes0013150	EE683142	41591413	B07_102504d2_d	0132E06	01032E06	Contig 141	625	0	1		gi|67475933|ref|XP_653597.1|	29.29	99	63	2	188	463	208	306	0.00041	47.37	gi|67475933|ref|XP_653597.1|_hypothetical_protein_78.t00030_[Entamoeba_histolytica_HM-1:IMSS] gi|56470565|gb|EAL48209.1|_hypothetical_protein_78.t00030_[Entamoeba_histolytica_HM-1:IMSS]		Contig 141	hypothetical protein 78.t00030	740	1	0.0001	0.53			Contig 141	1803072:322	96.35	548	19	1	194	740	1	548	0	920	0		Contig 141
WFes0000487	EE683315	41591586	070803d_A06_d_049	01003A06	01003A06	Contig 142	461	1	0		gi|50728374|ref|XP_416113.1|	86.01	143	20	0	78	506	4	146	7.4e-67	255.4	gi|50728374|ref|XP_416113.1|_PREDICTED:_similar_to_40S_ribosomal_protein_S16_[Gallus_gallus]		Contig 142	PREDICTED: similar to 40S ribosomal protein S16	640	5	1e-67	0.95	GO:0006412, GO:0003735, GO:0005840,		Contig 142	1803072:1174	99.16	594	5	0	10	603	19	612	0	1138	0		Contig 142	CG4046	83.22	143
WFes0000663	EE682599	41590870	072203c2_H06_c_057	02091H06	02091H06	Contig 142	461	1	0		gi|50728374|ref|XP_416113.1|	86.01	143	20	0	78	506	4	146	7.4e-67	255.4	gi|50728374|ref|XP_416113.1|_PREDICTED:_similar_to_40S_ribosomal_protein_S16_[Gallus_gallus]		Contig 142	PREDICTED: similar to 40S ribosomal protein S16	640	5	1e-67	0.95	GO:0006412, GO:0003735, GO:0005840,		Contig 142	1803072:1174	99.16	594	5	0	10	603	19	612	0	1138	0		Contig 142	CG4046	83.22	143
WFes0000507	EE682000	41590271	070803d_A12_d_097	01003A12	01003A12	Contig 143	734	1	1		gi|50057519|emb|CAH03503.1|	22.03	118	90	3	53	400	422	534	3.1	34.65	gi|50057519|emb|CAH03503.1|_Protein_kinase,_putative_[Paramecium_tetraurelia] gi|50405142|ref|YP_054234.1|_Protein_kinase,_putative_[Paramecium_tetraurelia]		Contig 143	-	791	0	-	-			Contig 143												0		Contig 143
WFes0013190	EE683186	41591457	B11_111504d_d	0111G06	01011G06	Contig 143	734	1	1		gi|50057519|emb|CAH03503.1|	22.03	118	90	3	53	400	422	534	3.1	34.65	gi|50057519|emb|CAH03503.1|_Protein_kinase,_putative_[Paramecium_tetraurelia] gi|50405142|ref|YP_054234.1|_Protein_kinase,_putative_[Paramecium_tetraurelia]		Contig 143	-	791	0	-	-			Contig 143												0		Contig 143
WFes0013017	EE682995	41591266	A03_101804b_b	01043A11	01043A11	Contig 144	126	0	1															Contig 144	-	227	0	-	-			Contig 144	1795447:2	100	219	0	0	9	227	471	689	3e-122	434	1		Contig 144
WFes0013622	EE682127	41590398	G03_102504d2_d	01043A11	01043A11	Contig 144	126	0	1															Contig 144	-	227	0	-	-			Contig 144	1795447:2	100	219	0	0	9	227	471	689	3e-122	434	1		Contig 144
WFes0000521	EE682144	41590415	070803d_B07_d_061	01003B07	01003B07	Contig 145	609	1	0		gi|2293495|gb|AAC38837.1|	30.83	120	83	3	93	452	43	155	0.053	40.05	gi|2293495|gb|AAC38837.1|_merozoite_surface_protein_2_[Plasmodium_falciparum]		Contig 145	-	670	0	-	-			Contig 145	1794091:3	99.7	661	2	0	10	670	1	661	0	1294	0		Contig 145
WFes0013880	EE682411	41590682	E02_063005d_d	02081E02	02081E02	Contig 145	609	1	0		gi|2293495|gb|AAC38837.1|	30.83	120	83	3	93	452	43	155	0.053	40.05	gi|2293495|gb|AAC38837.1|_merozoite_surface_protein_2_[Plasmodium_falciparum]		Contig 145	-	670	0	-	-			Contig 145	1794091:3	99.7	661	2	0	10	670	1	661	0	1294	0		Contig 145
WFes0000424	EE682638	41590909	070803c_B04_c_029	01002B04	01002B04	Contig 146	400	1	1		gi|17937402|ref|NP_534191.1|	41.82	55	32	2	251	415	21	73	1.1	35.81	gi|17937402|ref|NP_534191.1|_hypothetical_protein_Atu3695_[Agrobacterium_tumefaciens_str._C58] gi|17742117|gb|AAL44507.1|_conserved_hypothetical_protein_[Agrobacterium_tumefaciens_str._C58] gi|25524266|pir||AE3011_conserved_hypothetical_protein_Atu3695_[i		Contig 146	-	685	0	-	-			Contig 146	1793819:3	99.15	589	1	1	10	594	31	619	0	1126	0		Contig 146
WFes0013913	EE682448	41590719	F08_063005e_e	02102C11	02102C11	Contig 146	400	1	1		gi|17937402|ref|NP_534191.1|	41.82	55	32	2	251	415	21	73	1.1	35.81	gi|17937402|ref|NP_534191.1|_hypothetical_protein_Atu3695_[Agrobacterium_tumefaciens_str._C58] gi|17742117|gb|AAL44507.1|_conserved_hypothetical_protein_[Agrobacterium_tumefaciens_str._C58] gi|25524266|pir||AE3011_conserved_hypothetical_protein_Atu3695_[i		Contig 146	-	685	0	-	-			Contig 146	1793819:3	99.15	589	1	1	10	594	31	619	0	1126	0		Contig 146
WFes0000710	EE682648	41590919	072203d_D08_d_063	02092D08	02092D08	Contig 147	689	1	0		gi|47229560|emb|CAG06756.1|	38.6	228	130	6	70	723	1	215	6.5e-37	156.4	gi|47229560|emb|CAG06756.1|_unnamed_protein_product_[Tetraodon_nigroviridis]		Contig 147	unnamed protein product	756	5	1e-37	0.51			Contig 147	1800517:1	85.21	257	38	0	424	680	116	372	1e-53	208	0		Contig 147	CG2145	36.11	108
WFes0013876	EE682406	41590677	D12_063005d_d	02074A06	02074A06	Contig 147	689	1	0		gi|47229560|emb|CAG06756.1|	38.6	228	130	6	70	723	1	215	6.5e-37	156.4	gi|47229560|emb|CAG06756.1|_unnamed_protein_product_[Tetraodon_nigroviridis]		Contig 147	unnamed protein product	756	5	1e-37	0.51			Contig 147	1800517:1	85.21	257	38	0	424	680	116	372	1e-53	208	0		Contig 147	CG2145	36.11	108
WFes0013892	EE682424	41590695	E09_063005e_e	02101C02	02101C02	Contig 147	689	1	0		gi|47229560|emb|CAG06756.1|	38.6	228	130	6	70	723	1	215	6.5e-37	156.4	gi|47229560|emb|CAG06756.1|_unnamed_protein_product_[Tetraodon_nigroviridis]		Contig 147	unnamed protein product	756	5	1e-37	0.51			Contig 147	1800517:1	85.21	257	38	0	424	680	116	372	1e-53	208	0		Contig 147	CG2145	36.11	108
WFes0000523	EE682166	41590437	070803d_B08_d_073	01003B08	01003B08	Contig 148	702	1	0		gi|56508706|emb|CAH83099.1|	26.47	68	50	2	132	335	20	80	1.7	35.42	gi|56508706|emb|CAH83099.1|_hypothetical_protein_PC300324.00.0_[Plasmodium_chabaudi]		Contig 148	-	760	0	-	-			Contig 148	1792593:1	90.2	51	5	0	61	111	48	98	2e-09	61.9	0		Contig 148
WFes0013049	EE683030	41591301	A07_101804b_b	01044A05	01044A05	Contig 148	702	0	0		gi|56508706|emb|CAH83099.1|	26.47	68	50	2	132	335	20	80	1.7	35.42	gi|56508706|emb|CAH83099.1|_hypothetical_protein_PC300324.00.0_[Plasmodium_chabaudi]		Contig 148	-	760	0	-	-			Contig 148	1792593:1	90.2	51	5	0	61	111	48	98	2e-09	61.9	0		Contig 148
WFes0013792	EE682313	41590584	H12_102504d2_d	01044A05	01044A05	Contig 148	702	0	0		gi|56508706|emb|CAH83099.1|	26.47	68	50	2	132	335	20	80	1.7	35.42	gi|56508706|emb|CAH83099.1|_hypothetical_protein_PC300324.00.0_[Plasmodium_chabaudi]		Contig 148	-	760	0	-	-			Contig 148	1792593:1	90.2	51	5	0	61	111	48	98	2e-09	61.9	0		Contig 148
WFes0000628	EE682560	41590831	072203c2_E06_c_040	02091E06	02091E06	Contig 149	659	1	0		gi|29124930|gb|AAO63547.1|	37.88	198	120	3	119	703	53	216	1e-14	82.8	gi|29124930|gb|AAO63547.1|_cuticle_protein_[Lipaphis_erysimi]		Contig 149	cuticle protein	815	5	1e-14	0.47	GO:0042302,		Contig 149	1800362:3	98.88	806	5	2	10	815	1	802	0	1515	0		Contig 149	CG6305	59.18	49
WFes0000716	EE682655	41590926	072203d_E03_d_020	02092E03	02092E03	Contig 149	659	1	0		gi|29124930|gb|AAO63547.1|	37.88	198	120	3	119	703	53	216	1e-14	82.8	gi|29124930|gb|AAO63547.1|_cuticle_protein_[Lipaphis_erysimi]		Contig 149	cuticle protein	815	5	1e-14	0.47	GO:0042302,		Contig 149	1800362:3	98.88	806	5	2	10	815	1	802	0	1515	0		Contig 149	CG6305	59.18	49
WFes0013370	EE683385	41591656	D09_102504f_f	01044E06	01044E06	Contig 149	659	0	0		gi|29124930|gb|AAO63547.1|	37.88	198	120	3	119	703	53	216	1e-14	82.8	gi|29124930|gb|AAO63547.1|_cuticle_protein_[Lipaphis_erysimi]		Contig 149	cuticle protein	815	5	1e-14	0.47	GO:0042302,		Contig 149	1800362:3	98.88	806	5	2	10	815	1	802	0	1515	0		Contig 149	CG6305	59.18	49
WFes0013121	EE683110	41591381	B04_031805b_b	01032D11	01032D11	Contig 15	358	0	0		gi|21357305|ref|NP_649300.1|	61.9	42	14	1	29	148	58	99	2.8e-07	56.22	gi|21357305|ref|NP_649300.1|_CG7658-PA_[Drosophila_melanogaster] gi|21064447|gb|AAM29453.1|_RE32113p_[Drosophila_melanogaster] gi|7296416|gb|AAF51703.1|_CG7658-PA_[Drosophila_melanogaster]		Contig 15	CG7658-PA	376	5	1e-07	0.76	GO:0042302,		Contig 15	1800080:1	96.44	225	8	0	12	236	134	358	2e-106	383	0		Contig 15	CG7658	61.9	42
WFes0000725	EE682665	41590936	072203d_E12_d_088	02092E12	02092E12	Contig 150	921	1	0		gi|26347671|dbj|BAC37484.1|	55.9	161	66	5	126	593	1	156	3.5e-77	177.9	gi|26347671|dbj|BAC37484.1|_unnamed_protein_product_[Mus_musculus]		Contig 150	Amy1 protein	1043	5	1e-30	0.67	GO:0005975, GO:0005615, GO:0004556,		Contig 150	1794616:8	99.23	1043	8	0	1	1043	9	1051	0	1963	0		Contig 150	CG17876	52.26	155
WFes0013281	EE683287	41591558	C11_031805b_b	02082F01	02082F01	Contig 150	921	0	0		gi|26347671|dbj|BAC37484.1|	55.9	161	66	5	126	593	1	156	3.5e-77	177.9	gi|26347671|dbj|BAC37484.1|_unnamed_protein_product_[Mus_musculus]		Contig 150	Amy1 protein	1043	5	1e-30	0.67	GO:0005975, GO:0005615, GO:0004556,		Contig 150	1794616:8	99.23	1043	8	0	1	1043	9	1051	0	1963	0		Contig 150	CG17876	52.26	155
WFes0013383	EE683398	41591669	D11_050305b_b	02103H03	02103H03	Contig 150	921	0	0		gi|26347671|dbj|BAC37484.1|	55.9	161	66	5	126	593	1	156	3.5e-77	177.9	gi|26347671|dbj|BAC37484.1|_unnamed_protein_product_[Mus_musculus]		Contig 150	Amy1 protein	1043	5	1e-30	0.67	GO:0005975, GO:0005615, GO:0004556,		Contig 150	1794616:8	99.23	1043	8	0	1	1043	9	1051	0	1963	0		Contig 150	CG17876	52.26	155
WFes0000654	EE682589	41590860	072203c2_G09_c_069	02091G09	02091G09	Contig 151	548	1	0		gi|34531631|dbj|BAC86188.1|	31.43	105	50	7	182	430	465	554	4.6e-05	50.45	gi|34531631|dbj|BAC86188.1|_unnamed_protein_product_[Homo_sapiens]		Contig 151	unnamed protein product	722	4	1e-05	0.38	CGO:0005578, FGO:0005201,		Contig 151	1793689:2	99.72	718	2	0	5	722	1	718	0	1407	0		Contig 151
WFes0000901	EE682856	41591127	072503c_B02_c_014	02093B02	02093B02	Contig 151	548	1	0		gi|34531631|dbj|BAC86188.1|	31.43	105	50	7	182	430	465	554	4.6e-05	50.45	gi|34531631|dbj|BAC86188.1|_unnamed_protein_product_[Homo_sapiens]		Contig 151	unnamed protein product	722	4	1e-05	0.38	CGO:0005578, FGO:0005201,		Contig 151	1793689:2	99.72	718	2	0	5	722	1	718	0	1407	0		Contig 151
WFes0013515	EE682008	41590279	F02_111504d_d	02102C08	02102C08	Contig 151	548	1	0		gi|34531631|dbj|BAC86188.1|	31.43	105	50	7	182	430	465	554	4.6e-05	50.45	gi|34531631|dbj|BAC86188.1|_unnamed_protein_product_[Homo_sapiens]		Contig 151	unnamed protein product	722	4	1e-05	0.38	CGO:0005578, FGO:0005201,		Contig 151	1793689:2	99.72	718	2	0	5	722	1	718	0	1407	0		Contig 151
WFes0013040	EE683020	41591291	A06_050305b_b	02071G05	02071G05	Contig 152	413	0	0		gi|28971811|dbj|BAC65417.1|	39.67	121	71	2	370	726	102	217	4e-16	68.17	gi|28971811|dbj|BAC65417.1|_crustapain_[Pandalus_borealis]		Contig 152	cathepsin L-like proteinase	779	5	1e-11	0.58	GO:0004197, GO:0006508,		Contig 152	1803072:1116	98.93	747	5	3	33	779	12	755	0	1394	0		Contig 152	CG4847	48.39	62
WFes0013856	EE682384	41590655	C12_063005d_d	02071G05	02071G05	Contig 152	413	0	0		gi|28971811|dbj|BAC65417.1|	39.67	121	71	2	370	726	102	217	4e-16	68.17	gi|28971811|dbj|BAC65417.1|_crustapain_[Pandalus_borealis]		Contig 152	cathepsin L-like proteinase	779	5	1e-11	0.58	GO:0004197, GO:0006508,		Contig 152	1803072:1116	98.93	747	5	3	33	779	12	755	0	1394	0		Contig 152	CG4847	48.39	62
WFes0013425	EE681908	41590179	E04_102504e_e	02081A10	02081A10	Contig 152	413	0	0		gi|28971811|dbj|BAC65417.1|	39.67	121	71	2	370	726	102	217	4e-16	68.17	gi|28971811|dbj|BAC65417.1|_crustapain_[Pandalus_borealis]		Contig 152	cathepsin L-like proteinase	779	5	1e-11	0.58	GO:0004197, GO:0006508,		Contig 152	1803072:1116	98.93	747	5	3	33	779	12	755	0	1394	0		Contig 152	CG4847	48.39	62
WFes0000581	EE682511	41590782	072203c2_A05_c_034	02091A05	02091A05	Contig 153	386	1	0		gi|57101310|ref|XP_533870.1|	57.72	149	57	4	26	454	29	166	5.1e-34	145.6	gi|57101310|ref|XP_533870.1|_PREDICTED:_similar_to_ubiquitin_A-52_residue_ribosomal_protein_fusion_product_1_[Canis_familiaris]		Contig 153	PREDICTED: similar to ubiquitin A-52 residue ribosomal protein fusion product 1	525	5	1e-09	0.7	GO:0006412, GO:0003735, GO:0005840,		Contig 153	1803072:1236	96.74	521	13	4	1	521	29	545	0	866	0		Contig 153	CG2960	62.96	135
WFes0000613	EE682545	41590816	072203c2_D02_c_015	02091D02	02091D02	Contig 153	386	1	0		gi|57101310|ref|XP_533870.1|	57.72	149	57	4	26	454	29	166	5.1e-34	145.6	gi|57101310|ref|XP_533870.1|_PREDICTED:_similar_to_ubiquitin_A-52_residue_ribosomal_protein_fusion_product_1_[Canis_familiaris]		Contig 153	PREDICTED: similar to ubiquitin A-52 residue ribosomal protein fusion product 1	525	5	1e-09	0.7	GO:0006412, GO:0003735, GO:0005840,		Contig 153	1803072:1236	96.74	521	13	4	1	521	29	545	0	866	0		Contig 153	CG2960	62.96	135
WFes0013684	EE682194	41590465	G10_102504e_e	01044A02	01044A02	Contig 153	386	0	0		gi|57101310|ref|XP_533870.1|	57.72	149	57	4	26	454	29	166	5.1e-34	145.6	gi|57101310|ref|XP_533870.1|_PREDICTED:_similar_to_ubiquitin_A-52_residue_ribosomal_protein_fusion_product_1_[Canis_familiaris]		Contig 153	PREDICTED: similar to ubiquitin A-52 residue ribosomal protein fusion product 1	525	5	1e-09	0.7	GO:0006412, GO:0003735, GO:0005840,		Contig 153	1803072:1236	96.74	521	13	4	1	521	29	545	0	866	0		Contig 153	CG2960	62.96	135
WFes0000958	EE682916	41591187	072503c_H10_c_089	02093H10	02093H10	Contig 154	686	1	1		gi|2055258|dbj|BAA19791.1|	36.15	213	134	4	106	738	15	225	1e-29	132.5	gi|2055258|dbj|BAA19791.1|_polyhydroxybutyrate_depolymerase_[Delftia_acidovorans]		Contig 154	polyhydroxybutyrate depolymerase	761	5	1e-29	0.52	GO:0050526,		Contig 154	1796227:1	99.06	747	7	0	15	761	1	747	0	1425	0		Contig 154
WFes0013832	EE682358	41590629	B10_063005d_d	02063B06	02063B06	Contig 154	686	1	1		gi|2055258|dbj|BAA19791.1|	36.15	213	134	4	106	738	15	225	1e-29	132.5	gi|2055258|dbj|BAA19791.1|_polyhydroxybutyrate_depolymerase_[Delftia_acidovorans]		Contig 154	polyhydroxybutyrate depolymerase	761	5	1e-29	0.52	GO:0050526,		Contig 154	1796227:1	99.06	747	7	0	15	761	1	747	0	1425	0		Contig 154
WFes0013769	EE682288	41590559	H09_101804b_b	02084F07	02084F07	Contig 154	686	0	1		gi|2055258|dbj|BAA19791.1|	36.15	213	134	4	106	738	15	225	1e-29	132.5	gi|2055258|dbj|BAA19791.1|_polyhydroxybutyrate_depolymerase_[Delftia_acidovorans]		Contig 154	polyhydroxybutyrate depolymerase	761	5	1e-29	0.52	GO:0050526,		Contig 154	1796227:1	99.06	747	7	0	15	761	1	747	0	1425	0		Contig 154
WFes0000525	EE682187	41590458	070803d_B09_d_077	01003B09	01003B09	Contig 155	515	1	0		gi|62901255|sp|Q60FS1|TCTP_PLUXY	70.93	172	50	0	88	603	1	172	5.6e-60	232.6	gi|62901255|sp|Q60FS1|TCTP_PLUXY_Translationally_controlled_tumor_protein_homolog_(TCTP)		Contig 155	TCTP PLUXYTranslationally controlled tumor protein homolog (TCTP)	670	5	1e-60	0.81	GO:0005737, GO:0005554,		Contig 155	1803072:1229	99.85	659	1	0	10	668	5	663	0	1298	0		Contig 155	CG4800	66.67	171
WFes0000732	EE682673	41590944	072203d_F07_d_060	02092F07	02092F07	Contig 155	515	1	0		gi|62901255|sp|Q60FS1|TCTP_PLUXY	70.93	172	50	0	88	603	1	172	5.6e-60	232.6	gi|62901255|sp|Q60FS1|TCTP_PLUXY_Translationally_controlled_tumor_protein_homolog_(TCTP)		Contig 155	TCTP PLUXYTranslationally controlled tumor protein homolog (TCTP)	670	5	1e-60	0.81	GO:0005737, GO:0005554,		Contig 155	1803072:1229	99.85	659	1	0	10	668	5	663	0	1298	0		Contig 155	CG4800	66.67	171
WFes0000893	EE682847	41591118	072503c_A04_c_022	02093A04	02093A04	Contig 155	515	1	0		gi|62901255|sp|Q60FS1|TCTP_PLUXY	70.93	172	50	0	88	603	1	172	5.6e-60	232.6	gi|62901255|sp|Q60FS1|TCTP_PLUXY_Translationally_controlled_tumor_protein_homolog_(TCTP)		Contig 155	TCTP PLUXYTranslationally controlled tumor protein homolog (TCTP)	670	5	1e-60	0.81	GO:0005737, GO:0005554,		Contig 155	1803072:1229	99.85	659	1	0	10	668	5	663	0	1298	0		Contig 155	CG4800	66.67	171
WFes0000399	EE682859	41591130	070803c_B09_c_073	01002B09	01002B09	Contig 156	343	1	1		gi|15426447|gb|AAH13325.1|	25.51	98	61	1	56	313	169	266	2.3	34.65	gi|15426447|gb|AAH13325.1|_HAVCR1_protein_[Homo_sapiens] gi|48146345|emb|CAG33395.1|_HAVCR1_[Homo_sapiens]		Contig 156	-	681	0	-	-			Contig 156	1793610:3	100	663	0	0	11	673	1	663	0	1314	0		Contig 156
WFes0000423	EE682627	41590898	070803c_H06_c_048	01002H06	01002H06	Contig 156	343	1	1		gi|15426447|gb|AAH13325.1|	25.51	98	61	1	56	313	169	266	2.3	34.65	gi|15426447|gb|AAH13325.1|_HAVCR1_protein_[Homo_sapiens] gi|48146345|emb|CAG33395.1|_HAVCR1_[Homo_sapiens]		Contig 156	-	681	0	-	-			Contig 156	1793610:3	100	663	0	0	11	673	1	663	0	1314	0		Contig 156
WFes0013816	EE682340	41590611	A12_063005d_d	02061C02	02061C02	Contig 156	343	1	1		gi|15426447|gb|AAH13325.1|	25.51	98	61	1	56	313	169	266	2.3	34.65	gi|15426447|gb|AAH13325.1|_HAVCR1_protein_[Homo_sapiens] gi|48146345|emb|CAG33395.1|_HAVCR1_[Homo_sapiens]		Contig 156	-	681	0	-	-			Contig 156	1793610:3	100	663	0	0	11	673	1	663	0	1314	0		Contig 156
WFes0000444	EE682860	41591131	070803c_C07_c_050	01002C07	01002C07	Contig 157	311	1	0		gi|66506799|ref|XP_394987.2|	90.38	104	10	0	61	372	1	104	7.9e-42	171	gi|66506799|ref|XP_394987.2|_PREDICTED:_similar_to_CG7424-PA_[Apis_mellifera]		Contig 157	PREDICTED: similar to CG7424-PA	425	5	1e-42	0.94	GO:0006412, GO:0003735, GO:0005840,		Contig 157	1793885:4	100	405	0	0	18	422	27	431	0	803	0		Contig 157	CG7424	89.42	104
WFes0001008	EE682965	41591236	072503d2_H01_d2_013	02094H01	02094H01	Contig 157	311	1	0		gi|66506799|ref|XP_394987.2|	90.38	104	10	0	61	372	1	104	7.9e-42	171	gi|66506799|ref|XP_394987.2|_PREDICTED:_similar_to_CG7424-PA_[Apis_mellifera]		Contig 157	PREDICTED: similar to CG7424-PA	425	5	1e-42	0.94	GO:0006412, GO:0003735, GO:0005840,		Contig 157	1793885:4	100	405	0	0	18	422	27	431	0	803	0		Contig 157	CG7424	89.42	104
WFes0013453	EE681939	41590210	E07_102504f_f	02104C09	02104C09	Contig 157	311	0	0		gi|66506799|ref|XP_394987.2|	90.38	104	10	0	61	372	1	104	7.9e-42	171	gi|66506799|ref|XP_394987.2|_PREDICTED:_similar_to_CG7424-PA_[Apis_mellifera]		Contig 157	PREDICTED: similar to CG7424-PA	425	5	1e-42	0.94	GO:0006412, GO:0003735, GO:0005840,		Contig 157	1793885:4	100	405	0	0	18	422	27	431	0	803	0		Contig 157	CG7424	89.42	104
WFes0013038	EE683018	41591289	A05_111504e_e	02063A11	02063A11	Contig 158	383	1	1		gi|22298140|ref|NP_681387.1|	39.58	48	28	1	270	410	597	644	9.8	31.96	gi|22298140|ref|NP_681387.1|_ribonuclease_E_[Thermosynechococcus_elongatus_BP-1] gi|22294319|dbj|BAC08149.1|_ribonuclease_E_[Thermosynechococcus_elongatus_BP-1]		Contig 158	-	560	0	-	-			Contig 158	1803072:1042	99.42	513	3	0	10	522	1	513	0	908	0		Contig 158
WFes0013074	EE683057	41591328	A10_102504d2_d	02083G10	02083G10	Contig 158	383	0	1		gi|22298140|ref|NP_681387.1|	39.58	48	28	1	270	410	597	644	9.8	31.96	gi|22298140|ref|NP_681387.1|_ribonuclease_E_[Thermosynechococcus_elongatus_BP-1] gi|22294319|dbj|BAC08149.1|_ribonuclease_E_[Thermosynechococcus_elongatus_BP-1]		Contig 158	-	560	0	-	-			Contig 158	1803072:1042	99.42	513	3	0	10	522	1	513	0	908	0		Contig 158
WFes0013456	EE681942	41590213	E07_111504e_e	02083G02	02083G02	Contig 158	383	1	1		gi|22298140|ref|NP_681387.1|	39.58	48	28	1	270	410	597	644	9.8	31.96	gi|22298140|ref|NP_681387.1|_ribonuclease_E_[Thermosynechococcus_elongatus_BP-1] gi|22294319|dbj|BAC08149.1|_ribonuclease_E_[Thermosynechococcus_elongatus_BP-1]		Contig 158	-	560	0	-	-			Contig 158	1803072:1042	99.42	513	3	0	10	522	1	513	0	908	0		Contig 158
WFes0013249	EE683252	41591523	C07_050305b_b	02081C10	02081C10	Contig 159	515	0	0		gi|26346516|dbj|BAC36909.1|	79.17	120	25	0	136	495	73	192	3.4e-49	197.2	gi|26346516|dbj|BAC36909.1|_unnamed_protein_product_[Mus_musculus]		Contig 159	Gnpda1 protein	769	5	1e-49	0.88	GO:0004342, GO:0006044, GO:0007340,		Contig 159	1802497:3	99.75	398	1	0	142	539	618	1015	0	781	0		Contig 159	CG6957	81.9	105
WFes0013351	EE683364	41591635	D07_102504d2_d	02083D02	02083D02	Contig 159	515	0	0		gi|26346516|dbj|BAC36909.1|	79.17	120	25	0	136	495	73	192	3.4e-49	197.2	gi|26346516|dbj|BAC36909.1|_unnamed_protein_product_[Mus_musculus]		Contig 159	Gnpda1 protein	769	5	1e-49	0.88	GO:0004342, GO:0006044, GO:0007340,		Contig 159	1802497:3	99.75	398	1	0	142	539	618	1015	0	781	0		Contig 159	CG6957	81.9	105
WFes0013878	EE682409	41590680	E01_063005d_d	02081C10	02081C10	Contig 159	515	0	0		gi|26346516|dbj|BAC36909.1|	79.17	120	25	0	136	495	73	192	3.4e-49	197.2	gi|26346516|dbj|BAC36909.1|_unnamed_protein_product_[Mus_musculus]		Contig 159	Gnpda1 protein	769	5	1e-49	0.88	GO:0004342, GO:0006044, GO:0007340,		Contig 159	1802497:3	99.75	398	1	0	142	539	618	1015	0	781	0		Contig 159	CG6957	81.9	105
WFes0013136	EE683127	41591398	B05_111504d_d	0111E11	01011E11	Contig 16	174	1	1		gi|7650499|gb|AAF66070.1|	43.48	69	39	0	13	219	20	88	6.3e-07	55.07	gi|7650499|gb|AAF66070.1|_hemoglobin_[Daphnia_magna]		Contig 16	hemoglobin	265	5	1e-07	0.6	GO:0015671, GO:0005833, GO:0005344,		Contig 16	1803072:1234	96.41	223	7	1	33	255	392	613	5e-103	371	0		Contig 16
WFes0013435	EE681919	41590190	E05_102504f_f	02104C06	02104C06	Contig 160	419	0	0		gi|7291488|gb|AAF46914.1|	95	140	7	0	52	471	1	140	5.2e-72	271.9	gi|7291488|gb|AAF46914.1|_CG3661-PA_[Drosophila_melanogaster] gi|17647883|ref|NP_523813.1|_CG3661-PA_[Drosophila_melanogaster] gi|54637062|gb|EAL26465.1|_GA17595-PA_[Drosophila_pseudoobscura] gi|103355|pir||JC1253_ribosomal_protein_L17A_-_fruit_fly_(Droso		Contig 160	CG3661-PA	544	5	1e-72	0.96			Contig 160	1803072:1260	100	531	0	0	11	541	7	537	0	1053	0		Contig 160	CG3661	95	140
WFes0013462	EE681949	41590220	E08_102504f_f	02082B06	02082B06	Contig 160	419	0	0		gi|7291488|gb|AAF46914.1|	95	140	7	0	52	471	1	140	5.2e-72	271.9	gi|7291488|gb|AAF46914.1|_CG3661-PA_[Drosophila_melanogaster] gi|17647883|ref|NP_523813.1|_CG3661-PA_[Drosophila_melanogaster] gi|54637062|gb|EAL26465.1|_GA17595-PA_[Drosophila_pseudoobscura] gi|103355|pir||JC1253_ribosomal_protein_L17A_-_fruit_fly_(Droso		Contig 160	CG3661-PA	544	5	1e-72	0.96			Contig 160	1803072:1260	100	531	0	0	11	541	7	537	0	1053	0		Contig 160	CG3661	95	140
WFes0013547	EE682043	41590314	F06_102504f_f	02064G06	02064G06	Contig 160	419	0	0		gi|7291488|gb|AAF46914.1|	95	140	7	0	52	471	1	140	5.2e-72	271.9	gi|7291488|gb|AAF46914.1|_CG3661-PA_[Drosophila_melanogaster] gi|17647883|ref|NP_523813.1|_CG3661-PA_[Drosophila_melanogaster] gi|54637062|gb|EAL26465.1|_GA17595-PA_[Drosophila_pseudoobscura] gi|103355|pir||JC1253_ribosomal_protein_L17A_-_fruit_fly_(Droso		Contig 160	CG3661-PA	544	5	1e-72	0.96			Contig 160	1803072:1260	100	531	0	0	11	541	7	537	0	1053	0		Contig 160	CG3661	95	140
WFes0013864	EE682393	41590664	D05_063005d_d	02073D08	02073D08	Contig 161	434	0	0		gi|56199476|gb|AAV84227.1|	31.34	134	90	1	79	474	22	155	2.8e-15	83.57	gi|56199476|gb|AAV84227.1|_unknown_[Culicoides_sonorensis]		Contig 161	unknown	559	5	1e-15	0.49			Contig 161	1801784:2	100	548	0	0	11	558	1	548	0	1045	0		Contig 161	CG7291	33.33	144
WFes0013543	EE682039	41590310	F06_050305b_b	02073D08	02073D08	Contig 161	434	0	0		gi|56199476|gb|AAV84227.1|	31.34	134	90	1	79	474	22	155	2.8e-15	83.57	gi|56199476|gb|AAV84227.1|_unknown_[Culicoides_sonorensis]		Contig 161	unknown	559	5	1e-15	0.49			Contig 161	1801784:2	100	548	0	0	11	558	1	548	0	1045	0		Contig 161	CG7291	33.33	144
WFes0013783	EE682303	41590574	H11_050305b_b	02111E08	02111E08	Contig 161	434	0	0		gi|56199476|gb|AAV84227.1|	31.34	134	90	1	79	474	22	155	2.8e-15	83.57	gi|56199476|gb|AAV84227.1|_unknown_[Culicoides_sonorensis]		Contig 161	unknown	559	5	1e-15	0.49			Contig 161	1801784:2	100	548	0	0	11	558	1	548	0	1045	0		Contig 161	CG7291	33.33	144
WFes0000457	EE682993	41591264	070803c_D08_c_062	01002D08	01002D08	Contig 162	455	1	0		gi|54609305|gb|AAV34868.1|	85	140	21	0	41	460	1	140	2e-66	253.4	gi|54609305|gb|AAV34868.1|_ribosomal_protein_S11-2_[Bombyx_mori] gi|51863340|gb|AAU11818.1|_ribosomal_protein_S11_[Bombyx_mori]		Contig 162	ribosomal protein S11-2	545	5	1e-66	0.91	GO:0006412, GO:0003735, GO:0005840,		Contig 162	1803072:1256	100	524	0	0	10	533	19	542	0	1039	0		Contig 162	CG8857	76.92	143
WFes0000743	EE682685	41590956	072203d_G06_d_049	02092G06	02092G06	Contig 162	455	1	0		gi|54609305|gb|AAV34868.1|	85	140	21	0	41	460	1	140	2e-66	253.4	gi|54609305|gb|AAV34868.1|_ribosomal_protein_S11-2_[Bombyx_mori] gi|51863340|gb|AAU11818.1|_ribosomal_protein_S11_[Bombyx_mori]		Contig 162	ribosomal protein S11-2	545	5	1e-66	0.91	GO:0006412, GO:0003735, GO:0005840,		Contig 162	1803072:1256	100	524	0	0	10	533	19	542	0	1039	0		Contig 162	CG8857	76.92	143
WFes0013676	EE682185	41590456	G09_102504e_e	02111F01	02111F01	Contig 162	455	0	0		gi|54609305|gb|AAV34868.1|	85	140	21	0	41	460	1	140	2e-66	253.4	gi|54609305|gb|AAV34868.1|_ribosomal_protein_S11-2_[Bombyx_mori] gi|51863340|gb|AAU11818.1|_ribosomal_protein_S11_[Bombyx_mori]		Contig 162	ribosomal protein S11-2	545	5	1e-66	0.91	GO:0006412, GO:0003735, GO:0005840,		Contig 162	1803072:1256	100	524	0	0	10	533	19	542	0	1039	0		Contig 162	CG8857	76.92	143
WFes0013218	EE683218	41591489	C03_050305b_b	01033E10	01033E10	Contig 163	745	0	0		gi|27820083|gb|AAL68188.2|	27.55	98	71	1	401	694	117	213	1.6e-11	47.37	gi|27820083|gb|AAL68188.2|_GH08377p_[Drosophila_melanogaster]		Contig 163	Machete	806	2	0.0001	0.48	GO:0004252,		Contig 163	1794467:4	98.37	797	10	3	10	806	1	794	0	1453	0		Contig 163	CG6457	27.55	98
WFes0013881	EE682412	41590683	E02_063005e_e	01033E10	01033E10	Contig 163	745	0	0		gi|27820083|gb|AAL68188.2|	27.55	98	71	1	401	694	117	213	1.6e-11	47.37	gi|27820083|gb|AAL68188.2|_GH08377p_[Drosophila_melanogaster]		Contig 163	Machete	806	2	0.0001	0.48	GO:0004252,		Contig 163	1794467:4	98.37	797	10	3	10	806	1	794	0	1453	0		Contig 163	CG6457	27.55	98
WFes0013443	EE681928	41590199	E06_102504e_e	02081D08	02081D08	Contig 163	745	0	0		gi|27820083|gb|AAL68188.2|	27.55	98	71	1	401	694	117	213	1.6e-11	47.37	gi|27820083|gb|AAL68188.2|_GH08377p_[Drosophila_melanogaster]		Contig 163	Machete	806	2	0.0001	0.48	GO:0004252,		Contig 163	1794467:4	98.37	797	10	3	10	806	1	794	0	1453	0		Contig 163	CG6457	27.55	98
WFes0013553	EE682050	41590321	F07_101804b_b	02072A07	02072A07	Contig 164	389	0	1		gi|58257690|dbj|BAA95986.2|	35.29	51	30	1	262	119	551	601	5.7	31.96	gi|58257690|dbj|BAA95986.2|_KIAA1462_protein_[Homo_sapiens]		Contig 164	-	425	0	-	-			Contig 164	1797284:1	97.57	411	9	1	10	420	1	410	0	728	0		Contig 164
WFes0013559	EE682057	41590328	F07_111504e_e	02072A07	02072A07	Contig 164	389	1	1		gi|58257690|dbj|BAA95986.2|	35.29	51	30	1	262	119	551	601	5.7	31.96	gi|58257690|dbj|BAA95986.2|_KIAA1462_protein_[Homo_sapiens]		Contig 164	-	425	0	-	-			Contig 164	1797284:1	97.57	411	9	1	10	420	1	410	0	728	0		Contig 164
WFes0013755	EE682272	41590543	H07_102504d2_d	02072A07	02072A07	Contig 164	389	0	1		gi|58257690|dbj|BAA95986.2|	35.29	51	30	1	262	119	551	601	5.7	31.96	gi|58257690|dbj|BAA95986.2|_KIAA1462_protein_[Homo_sapiens]		Contig 164	-	425	0	-	-			Contig 164	1797284:1	97.57	411	9	1	10	420	1	410	0	728	0		Contig 164
WFes0000742	EE682684	41590955	072203d_G05_d_037	02092G05	02092G05	Contig 165	269	1	0		gi|28416390|gb|AAL39197.2|	72	25	7	0	232	306	156	180	0.00025	46.98	gi|28416390|gb|AAL39197.2|_GH06302p_[Drosophila_melanogaster]		Contig 165	-	529	0	-	-			Contig 165	1795905:2	99.81	520	1	0	10	529	2	521	0	1023	0		Contig 165	CG14989	72	25
WFes0000923	EE682880	41591151	072503c_D09_c_075	02093D09	02093D09	Contig 165	269	1	0		gi|28416390|gb|AAL39197.2|	72	25	7	0	232	306	156	180	0.00025	46.98	gi|28416390|gb|AAL39197.2|_GH06302p_[Drosophila_melanogaster]		Contig 165	-	529	0	-	-			Contig 165	1795905:2	99.81	520	1	0	10	529	2	521	0	1023	0		Contig 165	CG14989	72	25
WFes0013680	EE682190	41590461	G10_031805b_b	02073H04	02073H04	Contig 165	269	0	0		gi|28416390|gb|AAL39197.2|	72	25	7	0	232	306	156	180	0.00025	46.98	gi|28416390|gb|AAL39197.2|_GH06302p_[Drosophila_melanogaster]		Contig 165	-	529	0	-	-			Contig 165	1795905:2	99.81	520	1	0	10	529	2	521	0	1023	0		Contig 165	CG14989	72	25
WFes0013028	EE683007	41591278	A04_102504g_g	02113C06	02113C06	Contig 166	506	0	0		gi|58391942|ref|XP_318987.2|	33.33	93	61	1	151	426	28	120	2.6e-09	64.31	gi|58391942|ref|XP_318987.2|_ENSANGP00000014829_[Anopheles_gambiae_str._PEST] gi|55236090|gb|EAA14439.2|_ENSANGP00000014829_[Anopheles_gambiae_str._PEST]		Contig 166	ENSANGP00000014829	656	5	1e-09	0.52	GO:0042302,		Contig 166	1798124:1	92.74	620	41	2	40	656	12	630	0	860	0		Contig 166	CG8511	39.18	97
WFes0013322	EE683332	41591603	D04_031805b_b	01031B03	01031B03	Contig 166	506	0	0		gi|58391942|ref|XP_318987.2|	33.33	93	61	1	151	426	28	120	2.6e-09	64.31	gi|58391942|ref|XP_318987.2|_ENSANGP00000014829_[Anopheles_gambiae_str._PEST] gi|55236090|gb|EAA14439.2|_ENSANGP00000014829_[Anopheles_gambiae_str._PEST]		Contig 166	ENSANGP00000014829	656	5	1e-09	0.52	GO:0042302,		Contig 166	1798124:1	92.74	620	41	2	40	656	12	630	0	860	0		Contig 166	CG8511	39.18	97
WFes0013332	EE683343	41591614	D05_101804b_b	02113C06	02113C06	Contig 166	506	0	0		gi|58391942|ref|XP_318987.2|	33.33	93	61	1	151	426	28	120	2.6e-09	64.31	gi|58391942|ref|XP_318987.2|_ENSANGP00000014829_[Anopheles_gambiae_str._PEST] gi|55236090|gb|EAA14439.2|_ENSANGP00000014829_[Anopheles_gambiae_str._PEST]		Contig 166	ENSANGP00000014829	656	5	1e-09	0.52	GO:0042302,		Contig 166	1798124:1	92.74	620	41	2	40	656	12	630	0	860	0		Contig 166	CG8511	39.18	97
WFes0013302	EE683311	41591582	D01_102504g_g	0112A11	01012A11	Contig 167	539	0	0		gi|28380588|gb|AAF50560.2|	32.73	165	107	2	103	585	19	183	2.7e-28	92.82	gi|28380588|gb|AAF50560.2|_CG8560-PA_[Drosophila_melanogaster] gi|28574958|ref|NP_648120.3|_CG8560-PA_[Drosophila_melanogaster] gi|15291415|gb|AAK92976.1|_GH20109p_[Drosophila_melanogaster]		Contig 167	CG8560-PA	736	5	1e-06	0.54	GO:0006508, GO:0004182,		Contig 167	1794603:4	99.31	725	4	1	12	736	1	724	0	1392	0		Contig 167	CG8560	32.73	165
WFes0013893	EE682425	41590696	E10_063005d_d	02083B04	02083B04	Contig 167	539	1	0		gi|28380588|gb|AAF50560.2|	32.73	165	107	2	103	585	19	183	2.7e-28	92.82	gi|28380588|gb|AAF50560.2|_CG8560-PA_[Drosophila_melanogaster] gi|28574958|ref|NP_648120.3|_CG8560-PA_[Drosophila_melanogaster] gi|15291415|gb|AAK92976.1|_GH20109p_[Drosophila_melanogaster]		Contig 167	CG8560-PA	736	5	1e-06	0.54	GO:0006508, GO:0004182,		Contig 167	1794603:4	99.31	725	4	1	12	736	1	724	0	1392	0		Contig 167	CG8560	32.73	165
WFes0013926	EE682462	41590733	G09_063005e_e	02104C02	02104C02	Contig 167	539	1	0		gi|28380588|gb|AAF50560.2|	32.73	165	107	2	103	585	19	183	2.7e-28	92.82	gi|28380588|gb|AAF50560.2|_CG8560-PA_[Drosophila_melanogaster] gi|28574958|ref|NP_648120.3|_CG8560-PA_[Drosophila_melanogaster] gi|15291415|gb|AAK92976.1|_GH20109p_[Drosophila_melanogaster]		Contig 167	CG8560-PA	736	5	1e-06	0.54	GO:0006508, GO:0004182,		Contig 167	1794603:4	99.31	725	4	1	12	736	1	724	0	1392	0		Contig 167	CG8560	32.73	165
WFes0013300	EE683309	41591580	D01_102504e_e	02061B11	02061B11	Contig 168	581	0	0		gi|62083483|gb|AAX62466.1|	88.52	183	21	0	65	613	1	183	2.9e-87	323.6	gi|62083483|gb|AAX62466.1|_ribosomal_protein_S9_variant_1_[Lysiphlebus_testaceipes] gi|62083481|gb|AAX62465.1|_ribosomal_protein_S9_[Lysiphlebus_testaceipes]		Contig 168	ribosomal protein S9 variant 1	729	5	1e-87	0.92	GO:0006412, GO:0015935, GO:0003735, GO:0003723,		Contig 168	1798611:15	98.45	711	11	0	9	719	17	727	0	1322	0		Contig 168	CG3395	87.85	181
WFes0013470	EE681958	41590229	E09_102504e_e	02072D04	02072D04	Contig 168	581	0	0		gi|62083483|gb|AAX62466.1|	88.52	183	21	0	65	613	1	183	2.9e-87	323.6	gi|62083483|gb|AAX62466.1|_ribosomal_protein_S9_variant_1_[Lysiphlebus_testaceipes] gi|62083481|gb|AAX62465.1|_ribosomal_protein_S9_[Lysiphlebus_testaceipes]		Contig 168	ribosomal protein S9 variant 1	729	5	1e-87	0.92	GO:0006412, GO:0015935, GO:0003735, GO:0003723,		Contig 168	1798611:15	98.45	711	11	0	9	719	17	727	0	1322	0		Contig 168	CG3395	87.85	181
WFes0013614	EE682118	41590389	G02_102504e_e	02073C04	02073C04	Contig 168	581	0	0		gi|62083483|gb|AAX62466.1|	88.52	183	21	0	65	613	1	183	2.9e-87	323.6	gi|62083483|gb|AAX62466.1|_ribosomal_protein_S9_variant_1_[Lysiphlebus_testaceipes] gi|62083481|gb|AAX62465.1|_ribosomal_protein_S9_[Lysiphlebus_testaceipes]		Contig 168	ribosomal protein S9 variant 1	729	5	1e-87	0.92	GO:0006412, GO:0015935, GO:0003735, GO:0003723,		Contig 168	1798611:15	98.45	711	11	0	9	719	17	727	0	1322	0		Contig 168	CG3395	87.85	181
WFes0000825	EE682776	41591047	072503a_H06_a_057	01001H06	01001H06	Contig 169	320	1	0		gi|62083323|gb|AAX62386.1|	82.22	90	16	0	65	334	1	90	3.6e-31	135.6	gi|62083323|gb|AAX62386.1|_ribosomal_protein_L37_[Lysiphlebus_testaceipes]		Contig 169	ribosomal protein L37	438	5	1e-31	0.88	GO:0006412, GO:0003735, GO:0005840,		Contig 169	1803072:1192	98.82	424	5	0	12	435	26	449	0	801	0		Contig 169	CG9091	86.42	81
WFes0000925	EE682883	41591154	072503c_D11_c_091	02093D11	02093D11	Contig 169	320	1	0		gi|62083323|gb|AAX62386.1|	82.22	90	16	0	65	334	1	90	3.6e-31	135.6	gi|62083323|gb|AAX62386.1|_ribosomal_protein_L37_[Lysiphlebus_testaceipes]		Contig 169	ribosomal protein L37	438	5	1e-31	0.88	GO:0006412, GO:0003735, GO:0005840,		Contig 169	1803072:1192	98.82	424	5	0	12	435	26	449	0	801	0		Contig 169	CG9091	86.42	81
WFes0013757	EE682274	41590545	H07_102504f_f	02112C03	02112C03	Contig 169	320	0	0		gi|62083323|gb|AAX62386.1|	82.22	90	16	0	65	334	1	90	3.6e-31	135.6	gi|62083323|gb|AAX62386.1|_ribosomal_protein_L37_[Lysiphlebus_testaceipes]		Contig 169	ribosomal protein L37	438	5	1e-31	0.88	GO:0006412, GO:0003735, GO:0005840,		Contig 169	1803072:1192	98.82	424	5	0	12	435	26	449	0	801	0		Contig 169	CG9091	86.42	81
WFes0013167	EE683161	41591432	B09_101804b_b	01031G11	01031G11	Contig 17	329	0	1		gi|67969090|dbj|BAE00900.1|	56	25	11	0	332	258	159	183	4.8	32.73	gi|67969090|dbj|BAE00900.1|_unnamed_protein_product_[Macaca_fascicularis]		Contig 17	-	525	0	-	-			Contig 17	1797793:1	99.6	498	2	0	13	510	2	499	0	973	0		Contig 17
WFes0000698	EE682635	41590906	072203d_C08_d_055	02092C08	02092C08	Contig 170	128	1	1		gi|42519186|ref|NP_965116.1|	38.46	65	38	2	89	277	309	373	0.394	35.81	gi|42519186|ref|NP_965116.1|_phosphoenolpyruvate-dependent_sugar_phosphotransferase_system_EIIABC,_probable_beta-glucoside-specific_[Lactobacillus_johnsonii_NCC_533] gi|41583473|gb|AAS09082.1|_phosphoenolpyruvate-dependent_sugar_phosphotransferase_system_		Contig 170	-	356	0	-	-			Contig 170	1793725:1	100	351	0	0	1	351	9	359	0	696	0		Contig 170
WFes0000726	EE682666	41590937	072203d_F01_d_012	02092F01	02092F01	Contig 170	128	1	1		gi|42519186|ref|NP_965116.1|	38.46	65	38	2	89	277	309	373	0.394	35.81	gi|42519186|ref|NP_965116.1|_phosphoenolpyruvate-dependent_sugar_phosphotransferase_system_EIIABC,_probable_beta-glucoside-specific_[Lactobacillus_johnsonii_NCC_533] gi|41583473|gb|AAS09082.1|_phosphoenolpyruvate-dependent_sugar_phosphotransferase_system_		Contig 170	-	356	0	-	-			Contig 170	1793725:1	100	351	0	0	1	351	9	359	0	696	0		Contig 170
WFes0013442	EE681927	41590198	E06_102504d2_d	02101C03	02101C03	Contig 170	128	0	1		gi|42519186|ref|NP_965116.1|	38.46	65	38	2	89	277	309	373	0.394	35.81	gi|42519186|ref|NP_965116.1|_phosphoenolpyruvate-dependent_sugar_phosphotransferase_system_EIIABC,_probable_beta-glucoside-specific_[Lactobacillus_johnsonii_NCC_533] gi|41583473|gb|AAS09082.1|_phosphoenolpyruvate-dependent_sugar_phosphotransferase_system_		Contig 170	-	356	0	-	-			Contig 170	1793725:1	100	351	0	0	1	351	9	359	0	696	0		Contig 170
WFes0013885	EE682416	41590687	E05_063005e_e	01033H06	01033H06	Contig 171	269	1	1		gi|49656885|emb|CAG89604.1|	28	50	36	0	122	271	309	358	9.7	31.19	gi|49656885|emb|CAG89604.1|_unnamed_protein_product_[Debaryomyces_hansenii_CBS767] gi|50425249|ref|XP_461216.1|_unnamed_protein_product_[Debaryomyces_hansenii]		Contig 171	-	273	0	-	-			Contig 171	1794122:2	99.6	251	1	0	9	259	324	574	8e-139	490	1		Contig 171
WFes0013458	EE681945	41590216	E08_050305b_b	02084B04	02084B04	Contig 171	269	0	1		gi|49656885|emb|CAG89604.1|	28	50	36	0	122	271	309	358	9.7	31.19	gi|49656885|emb|CAG89604.1|_unnamed_protein_product_[Debaryomyces_hansenii_CBS767] gi|50425249|ref|XP_461216.1|_unnamed_protein_product_[Debaryomyces_hansenii]		Contig 171	-	273	0	-	-			Contig 171	1794122:2	99.6	251	1	0	9	259	324	574	8e-139	490	1		Contig 171
WFes0013797	EE682318	41590589	H12_111504e_e	02072C12	02072C12	Contig 171	269	1	1		gi|49656885|emb|CAG89604.1|	28	50	36	0	122	271	309	358	9.7	31.19	gi|49656885|emb|CAG89604.1|_unnamed_protein_product_[Debaryomyces_hansenii_CBS767] gi|50425249|ref|XP_461216.1|_unnamed_protein_product_[Debaryomyces_hansenii]		Contig 171	-	273	0	-	-			Contig 171	1794122:2	99.6	251	1	0	9	259	324	574	8e-139	490	1		Contig 171
WFes0000809	EE682758	41591029	072503a_F12_a_096	01001F12	01001F12	Contig 172	254	1	0		gi|66507458|ref|XP_623142.1|	85.96	57	8	0	51	221	497	553	1.1e-19	98.98	gi|66507458|ref|XP_623142.1|_PREDICTED:_similar_to_ENSANGP00000016918_[Apis_mellifera]		Contig 172	PREDICTED: similar to ENSANGP00000016918	717	5	1e-19	0.91			Contig 172	1803072:1264	99.7	329	1	0	12	340	51	379	0	644	0		Contig 172	CG2998	90.57	53
WFes0013256	EE683260	41591531	C08_031805b_b	02064F10	02064F10	Contig 172	254	0	0		gi|66507458|ref|XP_623142.1|	85.96	57	8	0	51	221	497	553	1.1e-19	98.98	gi|66507458|ref|XP_623142.1|_PREDICTED:_similar_to_ENSANGP00000016918_[Apis_mellifera]		Contig 172	PREDICTED: similar to ENSANGP00000016918	717	5	1e-19	0.91			Contig 172	1803072:1264	99.7	329	1	0	12	340	51	379	0	644	0		Contig 172	CG2998	90.57	53
WFes0013549	EE682046	41590317	F06_111504d_d	02104A12	02104A12	Contig 172	254	1	0		gi|66507458|ref|XP_623142.1|	85.96	57	8	0	51	221	497	553	1.1e-19	98.98	gi|66507458|ref|XP_623142.1|_PREDICTED:_similar_to_ENSANGP00000016918_[Apis_mellifera]		Contig 172	PREDICTED: similar to ENSANGP00000016918	717	5	1e-19	0.91			Contig 172	1803072:1264	99.7	329	1	0	12	340	51	379	0	644	0		Contig 172	CG2998	90.57	53
WFes0000930	EE682888	41591159	072503c_E05_c_036	02093E05	02093E05	Contig 173	701	1	0		gi|66517531|ref|XP_624655.1|	38.5	187	114	3	117	674	471	651	8.5e-38	136.3	gi|66517531|ref|XP_624655.1|_PREDICTED:_similar_to_CG31973-PA,_isoform_A_[Apis_mellifera]		Contig 173	GA14025-PA	749	5	1e-34	0.53	GO:0016810, GO:0008061, GO:0006030, GO:0005576,		Contig 173	1792609:1	99.19	740	1	4	10	749	3	737	0	1348	0		Contig 173	CG32209	38.89	180
WFes0013571	EE682070	41590341	F09_101804b_b	02072C07	02072C07	Contig 173	701	0	0		gi|66517531|ref|XP_624655.1|	38.5	187	114	3	117	674	471	651	8.5e-38	136.3	gi|66517531|ref|XP_624655.1|_PREDICTED:_similar_to_CG31973-PA,_isoform_A_[Apis_mellifera]		Contig 173	GA14025-PA	749	5	1e-34	0.53	GO:0016810, GO:0008061, GO:0006030, GO:0005576,		Contig 173	1792609:1	99.19	740	1	4	10	749	3	737	0	1348	0		Contig 173	CG32209	38.89	180
WFes0013759	EE682277	41590548	H07_111504e_e	02072C07	02072C07	Contig 173	701	1	0		gi|66517531|ref|XP_624655.1|	38.5	187	114	3	117	674	471	651	8.5e-38	136.3	gi|66517531|ref|XP_624655.1|_PREDICTED:_similar_to_CG31973-PA,_isoform_A_[Apis_mellifera]		Contig 173	GA14025-PA	749	5	1e-34	0.53	GO:0016810, GO:0008061, GO:0006030, GO:0005576,		Contig 173	1792609:1	99.19	740	1	4	10	749	3	737	0	1348	0		Contig 173	CG32209	38.89	180
WFes0013623	EE682128	41590399	G03_102504e_e	02073G02	02073G02	Contig 174	152	0	0		gi|15829065|ref|NP_326425.1|	46.88	32	17	0	28	123	553	584	5.7	31.96	gi|15829065|ref|NP_326425.1|_TRANSPORT_PROTEIN_SGAT_[Mycoplasma_pulmonis_UAB_CTIP] gi|14090009|emb|CAC13767.1|_TRANSPORT_PROTEIN_SGAT_[Mycoplasma_pulmonis] gi|25394581|pir||B90586_transport_protein_sgat_[imported]_-_Mycoplasma_pulmonis__(strain_UAB_CTIP)		Contig 174	-	170	0	-	-			Contig 174	1798362:4	98.31	59	0	1	112	170	701	758	4e-22	101	0		Contig 174
WFes0013700	EE682212	41590483	G12_102504d2_d	02073B02	02073B02	Contig 174	152	0	0		gi|15829065|ref|NP_326425.1|	46.88	32	17	0	28	123	553	584	5.7	31.96	gi|15829065|ref|NP_326425.1|_TRANSPORT_PROTEIN_SGAT_[Mycoplasma_pulmonis_UAB_CTIP] gi|14090009|emb|CAC13767.1|_TRANSPORT_PROTEIN_SGAT_[Mycoplasma_pulmonis] gi|25394581|pir||B90586_transport_protein_sgat_[imported]_-_Mycoplasma_pulmonis__(strain_UAB_CTIP)		Contig 174	-	170	0	-	-			Contig 174	1798362:4	98.31	59	0	1	112	170	701	758	4e-22	101	0		Contig 174
WFes0000454	EE682959	41591230	070803c_D05_c_042	01002D05	01002D05	Contig 175	326	1	0		gi|47216139|emb|CAG10013.1|	46.79	109	57	2	81	404	4	111	1.9e-23	101.7	gi|47216139|emb|CAG10013.1|_unnamed_protein_product_[Tetraodon_nigroviridis]		Contig 175	AChain A, Toward Changing Specificity: Adipocyte Lipid Binding Protein Mutant, Apo Form	580	5	1e-22	0.63	GO:0005215, GO:0008289, GO:0006810,		Contig 175	1794930:4	99.64	561	1	1	10	570	1	560	0	1088	0		Contig 175	CG6783	50	108
WFes0000629	EE682562	41590833	072203c2_E07_c_052	02091E07	02091E07	Contig 175	326	1	0		gi|47216139|emb|CAG10013.1|	46.79	109	57	2	81	404	4	111	1.9e-23	101.7	gi|47216139|emb|CAG10013.1|_unnamed_protein_product_[Tetraodon_nigroviridis]		Contig 175	AChain A, Toward Changing Specificity: Adipocyte Lipid Binding Protein Mutant, Apo Form	580	5	1e-22	0.63	GO:0005215, GO:0008289, GO:0006810,		Contig 175	1794930:4	99.64	561	1	1	10	570	1	560	0	1088	0		Contig 175	CG6783	50	108
WFes0013587	EE682087	41590358	F11_101804b_b	02072H01	02072H01	Contig 175	326	0	0		gi|47216139|emb|CAG10013.1|	46.79	109	57	2	81	404	4	111	1.9e-23	101.7	gi|47216139|emb|CAG10013.1|_unnamed_protein_product_[Tetraodon_nigroviridis]		Contig 175	AChain A, Toward Changing Specificity: Adipocyte Lipid Binding Protein Mutant, Apo Form	580	5	1e-22	0.63	GO:0005215, GO:0008289, GO:0006810,		Contig 175	1794930:4	99.64	561	1	1	10	570	1	560	0	1088	0		Contig 175	CG6783	50	108
WFes0000414	EE682528	41590799	070803c_G12_c_088	01002G12	01002G12	Contig 176	707	1	0		gi|55957081|emb|CAB72313.2|	98.23	226	4	0	100	777	1	226	1e-126	454.5	gi|55957081|emb|CAB72313.2|_actin_[Daphnia_pulex]		Contig 176	actin	798	5	1e-126	0.97	GO:0005884, GO:0003774, GO:0005200,		Contig 176	1803072:1263	98.73	787	8	2	12	798	3	787	0	1465	0		Contig 176	CG18290	96.9	226
WFes0000912	EE682869	41591140	072503c_C08_c_055	02093C08	02093C08	Contig 176	707	1	0		gi|55957081|emb|CAB72313.2|	98.23	226	4	0	100	777	1	226	1e-126	454.5	gi|55957081|emb|CAB72313.2|_actin_[Daphnia_pulex]		Contig 176	actin	798	5	1e-126	0.97	GO:0005884, GO:0003774, GO:0005200,		Contig 176	1803072:1263	98.73	787	8	2	12	798	3	787	0	1465	0		Contig 176	CG18290	96.9	226
WFes0013534	EE682029	41590300	F05_050305b_b	02063E06	02063E06	Contig 176	707	0	0		gi|55957081|emb|CAB72313.2|	98.23	226	4	0	100	777	1	226	1e-126	454.5	gi|55957081|emb|CAB72313.2|_actin_[Daphnia_pulex]		Contig 176	actin	798	5	1e-126	0.97	GO:0005884, GO:0003774, GO:0005200,		Contig 176	1803072:1263	98.73	787	8	2	12	798	3	787	0	1465	0		Contig 176	CG18290	96.9	226
WFes0000527	EE683415	41591685	070803d_B10_d_089	01003B10	01003B10	Contig 177	340	1	1		gi|49236406|ref|ZP_00330466.1|	38.89	36	20	1	335	436	16	51	7.8	31.96			Contig 177	-	513	0	-	-			Contig 177	1796041:13	99.78	445	1	0	10	454	3	447	0	874	0		Contig 177
WFes0013357	EE683371	41591642	D08_050305b_b	02083F04	02083F04	Contig 177	340	0	1		gi|49236406|ref|ZP_00330466.1|	38.89	36	20	1	335	436	16	51	7.8	31.96			Contig 177	-	513	0	-	-			Contig 177	1796041:13	99.78	445	1	0	10	454	3	447	0	874	0		Contig 177
WFes0013573	EE682072	41590343	F09_102504f_f	02073F09	02073F09	Contig 177	340	0	1		gi|49236406|ref|ZP_00330466.1|	38.89	36	20	1	335	436	16	51	7.8	31.96			Contig 177	-	513	0	-	-			Contig 177	1796041:13	99.78	445	1	0	10	454	3	447	0	874	0		Contig 177
WFes0000612	EE682544	41590815	072203c2_D01_c_011	02091D01	02091D01	Contig 178	638	1	0		gi|62083327|gb|AAX62388.1|	76.6	188	44	0	9	572	58	245	3.3e-66	253.4	gi|62083327|gb|AAX62388.1|_ribosomal_protein_L7a_[Lysiphlebus_testaceipes]		Contig 178	ribosomal protein L7a	687	5	1e-66	0.86	GO:0006412, GO:0003735, GO:0005840,		Contig 178	1803072:1230	99.41	678	4	0	9	686	302	979	0	1312	0		Contig 178	CG3314	69.15	188
WFes0000884	EE682838	41591109	072503b_H04_b_041	01004H04	01004H04	Contig 178	638	1	0		gi|62083327|gb|AAX62388.1|	76.6	188	44	0	9	572	58	245	3.3e-66	253.4	gi|62083327|gb|AAX62388.1|_ribosomal_protein_L7a_[Lysiphlebus_testaceipes]		Contig 178	ribosomal protein L7a	687	5	1e-66	0.86	GO:0006412, GO:0003735, GO:0005840,		Contig 178	1803072:1230	99.41	678	4	0	9	686	302	979	0	1312	0		Contig 178	CG3314	69.15	188
WFes0013794	EE682315	41590586	H12_102504f_f	0141F07	01041F07	Contig 178	638	0	0		gi|62083327|gb|AAX62388.1|	76.6	188	44	0	9	572	58	245	3.3e-66	253.4	gi|62083327|gb|AAX62388.1|_ribosomal_protein_L7a_[Lysiphlebus_testaceipes]		Contig 178	ribosomal protein L7a	687	5	1e-66	0.86	GO:0006412, GO:0003735, GO:0005840,		Contig 178	1803072:1230	99.41	678	4	0	9	686	302	979	0	1312	0		Contig 178	CG3314	69.15	188
WFes0000515	EE682077	41590348	070803d_B04_d_041	01003B04	01003B04	Contig 179	389	1	0		gi|20129243|ref|NP_608909.1|	68.97	87	27	0	157	417	40	126	8.2e-32	137.9	gi|20129243|ref|NP_608909.1|_CG8680-PA_[Drosophila_melanogaster] gi|7296948|gb|AAF52221.1|_CG8680-PA_[Drosophila_melanogaster] gi|42415403|gb|AAS15671.1|_LP20380p_[Drosophila_melanogaster]		Contig 179	CG8680-PA	479	5	1e-32	0.71			Contig 179	1795662:6	100	462	0	0	12	473	1	462	0	916	0		Contig 179	CG8680	68.97	87
WFes0013639	EE682146	41590417	G05_102504d2_d	02112B04	02112B04	Contig 179	389	0	0		gi|20129243|ref|NP_608909.1|	68.97	87	27	0	157	417	40	126	8.2e-32	137.9	gi|20129243|ref|NP_608909.1|_CG8680-PA_[Drosophila_melanogaster] gi|7296948|gb|AAF52221.1|_CG8680-PA_[Drosophila_melanogaster] gi|42415403|gb|AAS15671.1|_LP20380p_[Drosophila_melanogaster]		Contig 179	CG8680-PA	479	5	1e-32	0.71			Contig 179	1795662:6	100	462	0	0	12	473	1	462	0	916	0		Contig 179	CG8680	68.97	87
WFes0013192	EE683188	41591459	B12_101804b_b	01033B07	01033B07	Contig 18	649	0	1		gi|57223501|gb|AAW41544.1|	27.37	95	69	1	431	147	433	517	0.304	37.74	gi|57223501|gb|AAW41544.1|_cohesin_complex_subunit_psm1,_putative_[Cryptococcus_neoformans_var._neoformans_JEC21] gi|58262882|ref|XP_568851.1|_cohesin_complex_subunit_psm1,_putative_[Cryptococcus_neoformans_var._neoformans_JEC21]		Contig 18	-	718	0	-	-			Contig 18	1793371:1	98.87	709	7	1	10	718	1	708	0	1334	0		Contig 18
WFes0000908	EE682865	41591136	072503c_C02_c_007	02093C02	02093C02	Contig 180	422	1	0		gi|19922188|ref|NP_610901.1|	58.06	62	26	1	226	411	88	148	7.3e-13	73.94	gi|19922188|ref|NP_610901.1|_CG6305-PA_[Drosophila_melanogaster] gi|7303275|gb|AAF58336.1|_CG6305-PA_[Drosophila_melanogaster] gi|16768174|gb|AAL28306.1|_GH20904p_[Drosophila_melanogaster]		Contig 180	CG6305-PA	645	5	1e-12	0.66	GO:0042302,		Contig 180	1795242:1	98.89	633	5	2	12	644	1	631	0	1183	0		Contig 180	CG6305	58.06	62
WFes0013128	EE683118	41591389	B04_111504e_e	02064B08	02064B08	Contig 180	422	1	0		gi|19922188|ref|NP_610901.1|	58.06	62	26	1	226	411	88	148	7.3e-13	73.94	gi|19922188|ref|NP_610901.1|_CG6305-PA_[Drosophila_melanogaster] gi|7303275|gb|AAF58336.1|_CG6305-PA_[Drosophila_melanogaster] gi|16768174|gb|AAL28306.1|_GH20904p_[Drosophila_melanogaster]		Contig 180	CG6305-PA	645	5	1e-12	0.66	GO:0042302,		Contig 180	1795242:1	98.89	633	5	2	12	644	1	631	0	1183	0		Contig 180	CG6305	58.06	62
WFes0013560	EE682058	41590329	F08_031805b_b	02064B08	02064B08	Contig 180	422	0	0		gi|19922188|ref|NP_610901.1|	58.06	62	26	1	226	411	88	148	7.3e-13	73.94	gi|19922188|ref|NP_610901.1|_CG6305-PA_[Drosophila_melanogaster] gi|7303275|gb|AAF58336.1|_CG6305-PA_[Drosophila_melanogaster] gi|16768174|gb|AAL28306.1|_GH20904p_[Drosophila_melanogaster]		Contig 180	CG6305-PA	645	5	1e-12	0.66	GO:0042302,		Contig 180	1795242:1	98.89	633	5	2	12	644	1	631	0	1183	0		Contig 180	CG6305	58.06	62
WFes0013114	EE683102	41591373	B03_031805b_b	0114C09	01014C09	Contig 181	341	0	0		gi|48094848|ref|XP_392197.1|	40	80	48	0	319	558	34	113	1.2e-14	82.42	gi|48094848|ref|XP_392197.1|_PREDICTED:_similar_to_putative_chemosensory_protein_CSP4_[Apis_mellifera]		Contig 181	PREDICTED: similar to putative chemosensory protein CSP4	778	5	1e-14	0.58			Contig 181	1801363:6	99.53	641	3	0	10	650	1	641	0	1205	0		Contig 181	CG30172	29.03	93
WFes0013516	EE682009	41590280	F03_031805b_b	0111B03	01011B03	Contig 181	341	0	0		gi|48094848|ref|XP_392197.1|	40	80	48	0	319	558	34	113	1.2e-14	82.42	gi|48094848|ref|XP_392197.1|_PREDICTED:_similar_to_putative_chemosensory_protein_CSP4_[Apis_mellifera]		Contig 181	PREDICTED: similar to putative chemosensory protein CSP4	778	5	1e-14	0.58			Contig 181	1801363:6	99.53	641	3	0	10	650	1	641	0	1205	0		Contig 181	CG30172	29.03	93
WFes0013526	EE682020	41590291	F04_101804b_b	02071D07	02071D07	Contig 181	341	0	0		gi|48094848|ref|XP_392197.1|	40	80	48	0	319	558	34	113	1.2e-14	82.42	gi|48094848|ref|XP_392197.1|_PREDICTED:_similar_to_putative_chemosensory_protein_CSP4_[Apis_mellifera]		Contig 181	PREDICTED: similar to putative chemosensory protein CSP4	778	5	1e-14	0.58			Contig 181	1801363:6	99.53	641	3	0	10	650	1	641	0	1205	0		Contig 181	CG30172	29.03	93
WFes0013107	EE683095	41591366	B02_101804b_b	0112G04	01012G04	Contig 182	260	0	0		gi|19922188|ref|NP_610901.1|	55.32	47	21	0	3	143	110	156	4.8e-07	55.45	gi|19922188|ref|NP_610901.1|_CG6305-PA_[Drosophila_melanogaster] gi|7303275|gb|AAF58336.1|_CG6305-PA_[Drosophila_melanogaster] gi|16768174|gb|AAL28306.1|_GH20904p_[Drosophila_melanogaster]		Contig 182	CG6305-PA	328	5	1e-07	0.64	GO:0042302,		Contig 182	1800076:1	98.1	263	5	0	60	322	2	264	2e-136	482	0		Contig 182	CG6305	55.32	47
WFes0013840	EE682367	41590638	C03_063005e_e	0112G04	01012G04	Contig 182	260	1	0		gi|19922188|ref|NP_610901.1|	55.32	47	21	0	3	143	110	156	4.8e-07	55.45	gi|19922188|ref|NP_610901.1|_CG6305-PA_[Drosophila_melanogaster] gi|7303275|gb|AAF58336.1|_CG6305-PA_[Drosophila_melanogaster] gi|16768174|gb|AAL28306.1|_GH20904p_[Drosophila_melanogaster]		Contig 182	CG6305-PA	328	5	1e-07	0.64	GO:0042302,		Contig 182	1800076:1	98.1	263	5	0	60	322	2	264	2e-136	482	0		Contig 182	CG6305	55.32	47
WFes0013478	EE681967	41590238	E10_102504d2_d	0112G04	01012G04	Contig 182	260	0	0		gi|19922188|ref|NP_610901.1|	55.32	47	21	0	3	143	110	156	4.8e-07	55.45	gi|19922188|ref|NP_610901.1|_CG6305-PA_[Drosophila_melanogaster] gi|7303275|gb|AAF58336.1|_CG6305-PA_[Drosophila_melanogaster] gi|16768174|gb|AAL28306.1|_GH20904p_[Drosophila_melanogaster]		Contig 182	CG6305-PA	328	5	1e-07	0.64	GO:0042302,		Contig 182	1800076:1	98.1	263	5	0	60	322	2	264	2e-136	482	0		Contig 182	CG6305	55.32	47
WFes0000607	EE682538	41590809	072203c2_C08_c_055	02091C08	02091C08	Contig 183	440	1	0		gi|15213818|gb|AAK92184.1|	85.11	94	14	0	184	465	54	147	1.2e-40	167.5	gi|15213818|gb|AAK92184.1|_ribosomal_protein_S15_[Spodoptera_frugiperda] gi|60545037|gb|AAX22762.1|_ribosomal_protein_S15_[Helicoverpa_armigera] gi|50284388|emb|CAH04125.1|_ribsomal_protein_S15e_[Papilio_dardanus]		Contig 183	ribosomal protein S15	521	5	1e-40	0.9	GO:0006412, GO:0015935, GO:0003735,		Contig 183	1794407:12	99.8	510	1	0	10	519	33	542	0	1003	0		Contig 183	CG8332	82.98	94
WFes0013520	EE682014	41590285	F03_102504e_e	02073F03	02073F03	Contig 183	440	0	0		gi|15213818|gb|AAK92184.1|	85.11	94	14	0	184	465	54	147	1.2e-40	167.5	gi|15213818|gb|AAK92184.1|_ribosomal_protein_S15_[Spodoptera_frugiperda] gi|60545037|gb|AAX22762.1|_ribosomal_protein_S15_[Helicoverpa_armigera] gi|50284388|emb|CAH04125.1|_ribsomal_protein_S15e_[Papilio_dardanus]		Contig 183	ribosomal protein S15	521	5	1e-40	0.9	GO:0006412, GO:0015935, GO:0003735,		Contig 183	1794407:12	99.8	510	1	0	10	519	33	542	0	1003	0		Contig 183	CG8332	82.98	94
WFes0013609	EE682113	41590384	G01_102504g_g	02091C08	02091C08	Contig 183	440	0	0		gi|15213818|gb|AAK92184.1|	85.11	94	14	0	184	465	54	147	1.2e-40	167.5	gi|15213818|gb|AAK92184.1|_ribosomal_protein_S15_[Spodoptera_frugiperda] gi|60545037|gb|AAX22762.1|_ribosomal_protein_S15_[Helicoverpa_armigera] gi|50284388|emb|CAH04125.1|_ribsomal_protein_S15e_[Papilio_dardanus]		Contig 183	ribosomal protein S15	521	5	1e-40	0.9	GO:0006412, GO:0015935, GO:0003735,		Contig 183	1794407:12	99.8	510	1	0	10	519	33	542	0	1003	0		Contig 183	CG8332	82.98	94
WFes0000603	EE682534	41590805	072203c2_C04_c_023	02091C04	02091C04	Contig 184	428	1	0		gi|67084003|gb|AAY66936.1|	68.99	129	40	0	83	469	11	139	3.3e-47	189.9	gi|67084003|gb|AAY66936.1|_ribosomal_protein_S19_[Ixodes_scapularis] gi|67084001|gb|AAY66935.1|_ribosomal_protein_S19_[Ixodes_scapularis] gi|67083989|gb|AAY66929.1|_ribosomal_protein_S19_[Ixodes_scapularis]		Contig 184	ribosomal protein S19	597	5	1e-47	0.8	GO:0006412, GO:0003735, GO:0005840,		Contig 184	1803072:1189	99.82	545	0	1	10	553	1	545	0	1065	0		Contig 184	CG4464	60.94	128
WFes0000804	EE682753	41591024	072503a_F05_a_044	01001F05	01001F05	Contig 184	428	1	0		gi|67084003|gb|AAY66936.1|	68.99	129	40	0	83	469	11	139	3.3e-47	189.9	gi|67084003|gb|AAY66936.1|_ribosomal_protein_S19_[Ixodes_scapularis] gi|67084001|gb|AAY66935.1|_ribosomal_protein_S19_[Ixodes_scapularis] gi|67083989|gb|AAY66929.1|_ribosomal_protein_S19_[Ixodes_scapularis]		Contig 184	ribosomal protein S19	597	5	1e-47	0.8	GO:0006412, GO:0003735, GO:0005840,		Contig 184	1803072:1189	99.82	545	0	1	10	553	1	545	0	1065	0		Contig 184	CG4464	60.94	128
WFes0013109	EE683097	41591368	B02_102504e_e	01033F07	01033F07	Contig 184	428	0	0		gi|67084003|gb|AAY66936.1|	68.99	129	40	0	83	469	11	139	3.3e-47	189.9	gi|67084003|gb|AAY66936.1|_ribosomal_protein_S19_[Ixodes_scapularis] gi|67084001|gb|AAY66935.1|_ribosomal_protein_S19_[Ixodes_scapularis] gi|67083989|gb|AAY66929.1|_ribosomal_protein_S19_[Ixodes_scapularis]		Contig 184	ribosomal protein S19	597	5	1e-47	0.8	GO:0006412, GO:0003735, GO:0005840,		Contig 184	1803072:1189	99.82	545	0	1	10	553	1	545	0	1065	0		Contig 184	CG4464	60.94	128
WFes0000413	EE682517	41590788	070803c_A09_c_065	01002A09	01002A09	Contig 185	266	1	0		gi|15213840|gb|AAK92195.1|	88.1	84	10	0	103	354	1	84	5.3e-38	158.3	gi|15213840|gb|AAK92195.1|_ribosomal_protein_S27_[Spodoptera_frugiperda]		Contig 185	ribosomal protein S27	452	5	1e-38	0.93	GO:0006412, GO:0003735, GO:0005840,		Contig 185	1803072:1168	100	427	0	0	26	452	1	427	0	846	0		Contig 185	CG10423	86.59	82
WFes0000557	EE682485	41590756	070803d_E05_d_039	01003E05	01003E05	Contig 185	266	1	0		gi|15213840|gb|AAK92195.1|	88.1	84	10	0	103	354	1	84	5.3e-38	158.3	gi|15213840|gb|AAK92195.1|_ribosomal_protein_S27_[Spodoptera_frugiperda]		Contig 185	ribosomal protein S27	452	5	1e-38	0.93	GO:0006412, GO:0003735, GO:0005840,		Contig 185	1803072:1168	100	427	0	0	26	452	1	427	0	846	0		Contig 185	CG10423	86.59	82
WFes0013471	EE681959	41590230	E09_102504f_f	02063B08	02063B08	Contig 185	266	0	0		gi|15213840|gb|AAK92195.1|	88.1	84	10	0	103	354	1	84	5.3e-38	158.3	gi|15213840|gb|AAK92195.1|_ribosomal_protein_S27_[Spodoptera_frugiperda]		Contig 185	ribosomal protein S27	452	5	1e-38	0.93	GO:0006412, GO:0003735, GO:0005840,		Contig 185	1803072:1168	100	427	0	0	26	452	1	427	0	846	0		Contig 185	CG10423	86.59	82
WFes0013365	EE683379	41591650	D09_031805b_b	02072A05	02072A05	Contig 186	372	0	0		gi|23172503|gb|AAF56794.3|	48.21	56	29	1	169	336	1612	1664	3.3e-07	57	gi|23172503|gb|AAF56794.3|_CG33103-PB,_isoform_B_[Drosophila_melanogaster] gi|28572038|ref|NP_788751.1|_CG33103-PB,_isoform_B_[Drosophila_melanogaster]		Contig 186	CG33103-PA, isoform A	594	5	1e-05	0.49	GO:0005198, GO:0004867, GO:0005604, GO:0004222,		Contig 186	1793805:8	98.61	577	6	2	18	593	9	584	0	981	0		Contig 186	CG33103	48.21	56
WFes0013541	EE682037	41590308	F05_111504e_e	02072A05	02072A05	Contig 186	372	1	0		gi|23172503|gb|AAF56794.3|	48.21	56	29	1	169	336	1612	1664	3.3e-07	57	gi|23172503|gb|AAF56794.3|_CG33103-PB,_isoform_B_[Drosophila_melanogaster] gi|28572038|ref|NP_788751.1|_CG33103-PB,_isoform_B_[Drosophila_melanogaster]		Contig 186	CG33103-PA, isoform A	594	5	1e-05	0.49	GO:0005198, GO:0004867, GO:0005604, GO:0004222,		Contig 186	1793805:8	98.61	577	6	2	18	593	9	584	0	981	0		Contig 186	CG33103	48.21	56
WFes0013751	EE682268	41590539	H06_111504e_e	02072C06	02072C06	Contig 186	372	1	0		gi|23172503|gb|AAF56794.3|	48.21	56	29	1	169	336	1612	1664	3.3e-07	57	gi|23172503|gb|AAF56794.3|_CG33103-PB,_isoform_B_[Drosophila_melanogaster] gi|28572038|ref|NP_788751.1|_CG33103-PB,_isoform_B_[Drosophila_melanogaster]		Contig 186	CG33103-PA, isoform A	594	5	1e-05	0.49	GO:0005198, GO:0004867, GO:0005604, GO:0004222,		Contig 186	1793805:8	98.61	577	6	2	18	593	9	584	0	981	0		Contig 186	CG33103	48.21	56
WFes0013369	EE683384	41591655	D09_102504e_e	02062G09	02062G09	Contig 187	563	0	0		gi|14994664|gb|AAK76989.1|	70.43	186	55	0	80	637	1	186	4.2e-72	273.1	gi|14994664|gb|AAK76989.1|_ribosomal_protein_L9_[Spodoptera_frugiperda] gi|21759393|sp|Q963B7|RL9_SPOFR_60S_ribosomal_protein_L9		Contig 187	ribosomal protein L9	702	5	1e-72	0.84	GO:0006412, GO:0003735, GO:0005840,		Contig 187	1803072:1219	100	692	0	0	10	701	66	757	0	1372	0		Contig 187	CG6141	70.05	187
WFes0013409	EE681891	41590162	E02_102504e_e	02071E04	02071E04	Contig 187	563	0	0		gi|14994664|gb|AAK76989.1|	70.43	186	55	0	80	637	1	186	4.2e-72	273.1	gi|14994664|gb|AAK76989.1|_ribosomal_protein_L9_[Spodoptera_frugiperda] gi|21759393|sp|Q963B7|RL9_SPOFR_60S_ribosomal_protein_L9		Contig 187	ribosomal protein L9	702	5	1e-72	0.84	GO:0006412, GO:0003735, GO:0005840,		Contig 187	1803072:1219	100	692	0	0	10	701	66	757	0	1372	0		Contig 187	CG6141	70.05	187
WFes0013654	EE682162	41590433	G07_031805b_b	02113E10	02113E10	Contig 187	563	0	0		gi|14994664|gb|AAK76989.1|	70.43	186	55	0	80	637	1	186	4.2e-72	273.1	gi|14994664|gb|AAK76989.1|_ribosomal_protein_L9_[Spodoptera_frugiperda] gi|21759393|sp|Q963B7|RL9_SPOFR_60S_ribosomal_protein_L9		Contig 187	ribosomal protein L9	702	5	1e-72	0.84	GO:0006412, GO:0003735, GO:0005840,		Contig 187	1803072:1219	100	692	0	0	10	701	66	757	0	1372	0		Contig 187	CG6141	70.05	187
WFes0000695	EE682632	41590903	072203d_C05_d_035	02092C05	02092C05	Contig 188		1	0		mtDNA													Contig 188								Contig 188												0		Contig 188
WFes0013289	EE683296	41591567	C12_050305b_b	02111H10	02111H10	Contig 188		0	0		mtDNA													Contig 188								Contig 188												0		Contig 188
WFes0013921	EE682457	41590728	G04_063005e_e	02103H10	02103H10	Contig 188		0	0		mtDNA													Contig 188								Contig 188												0		Contig 188
WFes0013001	EE682977	41591248	A01_050305b_b	01001E09	01001E09	Contig 189	641	0	0		gi|16518985|gb|AAL25092.1|	76.73	202	47	0	193	798	39	240	1e-102	335.5	gi|16518985|gb|AAL25092.1|_arginine_kinase_[Artemia_franciscana] gi|25453072|sp|Q95V58|KARG_ARTSF_Arginine_kinase_(AK)		Contig 189	arginine kinase	800	5	1e-08	0.86	GO:0016301,		Contig 189	1803072:1113	99.62	789	2	1	12	800	1	788	0	1532	0		Contig 189	CG32031	74.87	195
WFes0013406	EE681887	41590158	E02_050305b_b	01031D06	01031D06	Contig 189	641	0	0		gi|16518985|gb|AAL25092.1|	76.73	202	47	0	193	798	39	240	1e-102	335.5	gi|16518985|gb|AAL25092.1|_arginine_kinase_[Artemia_franciscana] gi|25453072|sp|Q95V58|KARG_ARTSF_Arginine_kinase_(AK)		Contig 189	arginine kinase	800	5	1e-08	0.86	GO:0016301,		Contig 189	1803072:1113	99.62	789	2	1	12	800	1	788	0	1532	0		Contig 189	CG32031	74.87	195
WFes0013938	EE682476	41590747	H09_063005e_e	02112F01	02112F01	Contig 189	641	0	0		gi|16518985|gb|AAL25092.1|	76.73	202	47	0	193	798	39	240	1e-102	335.5	gi|16518985|gb|AAL25092.1|_arginine_kinase_[Artemia_franciscana] gi|25453072|sp|Q95V58|KARG_ARTSF_Arginine_kinase_(AK)		Contig 189	arginine kinase	800	5	1e-08	0.86	GO:0016301,		Contig 189	1803072:1113	99.62	789	2	1	12	800	1	788	0	1532	0		Contig 189	CG32031	74.87	195
WFes0013209	EE683208	41591479	C02_050305b_b	01031C03	01031C03	Contig 19	803	0	0		gi|23480718|gb|EAA17202.1|	60.61	99	39	0	11	307	68	166	3.8e-25	117.5	gi|23480718|gb|EAA17202.1|_hypothetical_protein_[Plasmodium_yoelii_yoelii]		Contig 19	hypothetical protein	806	5	1e-21	0.52	GO:0042302,		Contig 19	1794056:2	99.19	494	3	1	297	790	1	493	0	940	0		Contig 19	CG6305	53.16	79
WFes0000831	EE682783	41591054	072503b_H12_b_101	01004H12	01004H12	Contig 190	452	1	0		gi|50344488|emb|CAH04330.1|	92.75	138	10	0	68	481	1	138	6.1e-67	255.8	gi|50344488|emb|CAH04330.1|_S14e_ribosomal_protein_[Dascillus_cervinus]		Contig 190	S14e ribosomal protein	667	5	1e-67	0.94	GO:0006412, GO:0003735, GO:0005840,		Contig 190	1803072:667	99.69	653	2	0	11	663	1	653	0	1279	0		Contig 190	CG1527	91.3	138
WFes0013243	EE683245	41591516	C06_102504e_e	02063A10	02063A10	Contig 190	452	0	0		gi|50344488|emb|CAH04330.1|	92.75	138	10	0	68	481	1	138	6.1e-67	255.8	gi|50344488|emb|CAH04330.1|_S14e_ribosomal_protein_[Dascillus_cervinus]		Contig 190	S14e ribosomal protein	667	5	1e-67	0.94	GO:0006412, GO:0003735, GO:0005840,		Contig 190	1803072:667	99.69	653	2	0	11	663	1	653	0	1279	0		Contig 190	CG1527	91.3	138
WFes0013670	EE682179	41590450	G08_111504d_d	02113A12	02113A12	Contig 190	452	1	0		gi|50344488|emb|CAH04330.1|	92.75	138	10	0	68	481	1	138	6.1e-67	255.8	gi|50344488|emb|CAH04330.1|_S14e_ribosomal_protein_[Dascillus_cervinus]		Contig 190	S14e ribosomal protein	667	5	1e-67	0.94	GO:0006412, GO:0003735, GO:0005840,		Contig 190	1803072:667	99.69	653	2	0	11	663	1	653	0	1279	0		Contig 190	CG1527	91.3	138
WFes0000462	EE683048	41591319	070803c_E01_c_003	01002E01	01002E01	Contig 191	304	1	1		gi|63556656|ref|XP_488307.2|	38.1	63	37	2	21	203	447	506	3.8e-05	49.68	gi|63556656|ref|XP_488307.2|_PREDICTED:_RIKEN_cDNA_A430096B05_gene_[Mus_musculus]		Contig 191	-	524	4	1e-05	0.51			Contig 191	1803072:1145	100	469	0	0	9	477	199	667	0	930	0		Contig 191
WFes0013043	EE683023	41591294	A06_102504e_e	01002E01	01002E01	Contig 191	304	0	1		gi|63556656|ref|XP_488307.2|	38.1	63	37	2	21	203	447	506	3.8e-05	49.68	gi|63556656|ref|XP_488307.2|_PREDICTED:_RIKEN_cDNA_A430096B05_gene_[Mus_musculus]		Contig 191	-	524	4	1e-05	0.51			Contig 191	1803072:1145	100	469	0	0	9	477	199	667	0	930	0		Contig 191
WFes0013050	EE683031	41591302	A07_102504e_e	01031A12	01031A12	Contig 191	304	0	1		gi|63556656|ref|XP_488307.2|	38.1	63	37	2	21	203	447	506	3.8e-05	49.68	gi|63556656|ref|XP_488307.2|_PREDICTED:_RIKEN_cDNA_A430096B05_gene_[Mus_musculus]		Contig 191	-	524	4	1e-05	0.51			Contig 191	1803072:1145	100	469	0	0	9	477	199	667	0	930	0		Contig 191
WFes0000793	EE682740	41591011	072503a_D09_a_075	01001D09	01001D09	Contig 192	557	1	0		gi|8670809|emb|CAB94909.1|	85.28	163	24	1	280	768	70	231	2e-70	267.7	gi|8670809|emb|CAB94909.1|_glyceraldehyde-3-phosphate_dehydrogenase_[Daphnia_pulex]		Contig 192	glyceraldehyde-3-phosphate dehydrogenase	768	5	1e-38	0.73	GO:0004365, GO:0006096,		Contig 192	1803072:1178	98.15	757	9	4	12	768	3	754	0	1360	0		Contig 192	CG8893	75	160
WFes0000815	EE682765	41591036	072503a_G08_a_065	01001G08	01001G08	Contig 192	557	1	0		gi|8670809|emb|CAB94909.1|	85.28	163	24	1	280	768	70	231	2e-70	267.7	gi|8670809|emb|CAB94909.1|_glyceraldehyde-3-phosphate_dehydrogenase_[Daphnia_pulex]		Contig 192	glyceraldehyde-3-phosphate dehydrogenase	768	5	1e-38	0.73	GO:0004365, GO:0006096,		Contig 192	1803072:1178	98.15	757	9	4	12	768	3	754	0	1360	0		Contig 192	CG8893	75	160
WFes0013824	EE682349	41590620	B05_063005e_e	01044E01	01044E01	Contig 192	557	1	0		gi|8670809|emb|CAB94909.1|	85.28	163	24	1	280	768	70	231	2e-70	267.7	gi|8670809|emb|CAB94909.1|_glyceraldehyde-3-phosphate_dehydrogenase_[Daphnia_pulex]		Contig 192	glyceraldehyde-3-phosphate dehydrogenase	768	5	1e-38	0.73	GO:0004365, GO:0006096,		Contig 192	1803072:1178	98.15	757	9	4	12	768	3	754	0	1360	0		Contig 192	CG8893	75	160
WFes0000717	EE682656	41590927	072203d_E04_d_024	02092E04	02092E04	Contig 193	266	1	0		gi|57240944|ref|ZP_00368892.1|	29.27	41	29	0	426	304	191	231	5.7	31.96	gi|57240944|ref|ZP_00368892.1|_probable_integral_membrane_protein_Cj1452_[Campylobacter_lari_RM2100] gi|57018563|gb|EAL55337.1|_probable_integral_membrane_protein_Cj1452_[Campylobacter_lari_RM2100]		Contig 193	-	446	0	-	-			Contig 193	1802662:6	99.31	435	3	0	12	446	23	457	0	839	0		Contig 193
WFes0013007	EE682984	41591255	A01_111504e_e	02062A08	02062A08	Contig 193	266	1	0		gi|57240944|ref|ZP_00368892.1|	29.27	41	29	0	426	304	191	231	5.7	31.96	gi|57240944|ref|ZP_00368892.1|_probable_integral_membrane_protein_Cj1452_[Campylobacter_lari_RM2100] gi|57018563|gb|EAL55337.1|_probable_integral_membrane_protein_Cj1452_[Campylobacter_lari_RM2100]		Contig 193	-	446	0	-	-			Contig 193	1802662:6	99.31	435	3	0	12	446	23	457	0	839	0		Contig 193
WFes0013198	EE683196	41591467	B12_111504e_e	02073C11	02073C11	Contig 193	266	1	0		gi|57240944|ref|ZP_00368892.1|	29.27	41	29	0	426	304	191	231	5.7	31.96	gi|57240944|ref|ZP_00368892.1|_probable_integral_membrane_protein_Cj1452_[Campylobacter_lari_RM2100] gi|57018563|gb|EAL55337.1|_probable_integral_membrane_protein_Cj1452_[Campylobacter_lari_RM2100]		Contig 193	-	446	0	-	-			Contig 193	1802662:6	99.31	435	3	0	12	446	23	457	0	839	0		Contig 193
WFes0013054	EE683035	41591306	A08_031805b_b	02064H02	02064H02	Contig 194	734	0	0		gi|57925010|ref|XP_558148.1|	61.26	222	78	3	95	736	1	222	5e-62	240	gi|57925010|ref|XP_558148.1|_ENSANGP00000025422_[Anopheles_gambiae_str._PEST] gi|58386238|ref|XP_314575.2|_ENSANGP00000017979_[Anopheles_gambiae_str._PEST] gi|55240180|gb|EAL40368.1|_ENSANGP00000025422_[Anopheles_gambiae_str._PEST] gi|55240179|gb|EAA09861		Contig 194	ENSANGP00000025422	806	5	1e-62	0.7	GO:0006414, GO:0005853, GO:0003746,		Contig 194	1802773:3	99.53	426	2	0	366	791	359	784	0	829	0		Contig 194	CG6341	59.46	222
WFes0013496	EE681986	41590257	E12_102504f_f	0111B11	01011B11	Contig 194	734	0	0		gi|57925010|ref|XP_558148.1|	61.26	222	78	3	95	736	1	222	5e-62	240	gi|57925010|ref|XP_558148.1|_ENSANGP00000025422_[Anopheles_gambiae_str._PEST] gi|58386238|ref|XP_314575.2|_ENSANGP00000017979_[Anopheles_gambiae_str._PEST] gi|55240180|gb|EAL40368.1|_ENSANGP00000025422_[Anopheles_gambiae_str._PEST] gi|55240179|gb|EAA09861		Contig 194	ENSANGP00000025422	806	5	1e-62	0.7	GO:0006414, GO:0005853, GO:0003746,		Contig 194	1802773:3	99.53	426	2	0	366	791	359	784	0	829	0		Contig 194	CG6341	59.46	222
WFes0013607	EE682110	41590381	G01_102504e_e	02073B08	02073B08	Contig 194	734	0	0		gi|57925010|ref|XP_558148.1|	61.26	222	78	3	95	736	1	222	5e-62	240	gi|57925010|ref|XP_558148.1|_ENSANGP00000025422_[Anopheles_gambiae_str._PEST] gi|58386238|ref|XP_314575.2|_ENSANGP00000017979_[Anopheles_gambiae_str._PEST] gi|55240180|gb|EAL40368.1|_ENSANGP00000025422_[Anopheles_gambiae_str._PEST] gi|55240179|gb|EAA09861		Contig 194	ENSANGP00000025422	806	5	1e-62	0.7	GO:0006414, GO:0005853, GO:0003746,		Contig 194	1802773:3	99.53	426	2	0	366	791	359	784	0	829	0		Contig 194	CG6341	59.46	222
WFes0000780	EE682725	41590996	072503a_C04_a_023	01001C04	01001C04	Contig 195	749	1	0		gi|27373057|gb|AAO12215.1|	41.53	248	138	6	68	790	5	249	2.4e-40	167.9	gi|27373057|gb|AAO12215.1|_trypsin_[Aplysina_fistularis]		Contig 195	trypsin	797	5	1e-40	0.59	GO:0004295, GO:0006508, GO:0004263,		Contig 195	1792661:6	98.6	785	9	2	10	793	1	784	0	1453	0		Contig 195	CG9564	39.61	255
WFes0013805	EE682328	41590599	A06_063005d_d	02114A03	02114A03	Contig 195	749	1	0		gi|27373057|gb|AAO12215.1|	41.53	248	138	6	68	790	5	249	2.4e-40	167.9	gi|27373057|gb|AAO12215.1|_trypsin_[Aplysina_fistularis]		Contig 195	trypsin	797	5	1e-40	0.59	GO:0004295, GO:0006508, GO:0004263,		Contig 195	1792661:6	98.6	785	9	2	10	793	1	784	0	1453	0		Contig 195	CG9564	39.61	255
WFes0013485	EE681974	41590245	E11_101804b_b	02064G08	02064G08	Contig 195	749	0	0		gi|27373057|gb|AAO12215.1|	41.53	248	138	6	68	790	5	249	2.4e-40	167.9	gi|27373057|gb|AAO12215.1|_trypsin_[Aplysina_fistularis]		Contig 195	trypsin	797	5	1e-40	0.59	GO:0004295, GO:0006508, GO:0004263,		Contig 195	1792661:6	98.6	785	9	2	10	793	1	784	0	1453	0		Contig 195	CG9564	39.61	255
WFes0000476	EE683204	41591475	070803c_F05_c_043	01002F05	01002F05	Contig 196	284	1	1		gi|56680305|gb|AAV96971.1|	34.88	43	26	1	266	144	198	240	3.6	33.11	gi|56680305|gb|AAV96971.1|_conserved_hypothetical_protein_[Silicibacter_pomeroyi_DSS-3] gi|56698568|ref|YP_168944.1|_hypothetical_protein_SPO3750_[Silicibacter_pomeroyi_DSS-3]		Contig 196	-	518	0	-	-			Contig 196	1803072:510	99.61	507	1	1	11	517	1	506	0	946	0		Contig 196
WFes0000682	EE682618	41590889	072203d_B03_d_026	02092B03	02092B03	Contig 196	284	1	1		gi|56680305|gb|AAV96971.1|	34.88	43	26	1	266	144	198	240	3.6	33.11	gi|56680305|gb|AAV96971.1|_conserved_hypothetical_protein_[Silicibacter_pomeroyi_DSS-3] gi|56698568|ref|YP_168944.1|_hypothetical_protein_SPO3750_[Silicibacter_pomeroyi_DSS-3]		Contig 196	-	518	0	-	-			Contig 196	1803072:510	99.61	507	1	1	11	517	1	506	0	946	0		Contig 196
WFes0000987	EE682945	41591216	072503d2_D12_d2_095	02094D12	02094D12	Contig 196	284	1	1		gi|56680305|gb|AAV96971.1|	34.88	43	26	1	266	144	198	240	3.6	33.11	gi|56680305|gb|AAV96971.1|_conserved_hypothetical_protein_[Silicibacter_pomeroyi_DSS-3] gi|56698568|ref|YP_168944.1|_hypothetical_protein_SPO3750_[Silicibacter_pomeroyi_DSS-3]		Contig 196	-	518	0	-	-			Contig 196	1803072:510	99.61	507	1	1	11	517	1	506	0	946	0		Contig 196
WFes0013131	EE683121	41591392	B05_101804b_b	0114B06	01014B06	Contig 197	743	0	0		gi|20386063|gb|AAM21563.1|	54.76	210	95	2	97	726	1	208	4.2e-59	230.3	gi|20386063|gb|AAM21563.1|_glutathione_S-transferase_[Nilaparvata_lugens]		Contig 197	glutathione S-transferase	830	5	1e-59	0.69	GO:0004364,		Contig 197	1799007:2	99.38	813	5	0	12	824	1	813	0	1572	0		Contig 197	CG10045	52.28	197
WFes0013780	EE682300	41590571	H10_102504g_g	0114B06	01014B06	Contig 197	743	0	0		gi|20386063|gb|AAM21563.1|	54.76	210	95	2	97	726	1	208	4.2e-59	230.3	gi|20386063|gb|AAM21563.1|_glutathione_S-transferase_[Nilaparvata_lugens]		Contig 197	glutathione S-transferase	830	5	1e-59	0.69	GO:0004364,		Contig 197	1799007:2	99.38	813	5	0	12	824	1	813	0	1572	0		Contig 197	CG10045	52.28	197
WFes0013788	EE682309	41590580	H11_102504g_g	02104B09	02104B09	Contig 197	743	0	0		gi|20386063|gb|AAM21563.1|	54.76	210	95	2	97	726	1	208	4.2e-59	230.3	gi|20386063|gb|AAM21563.1|_glutathione_S-transferase_[Nilaparvata_lugens]		Contig 197	glutathione S-transferase	830	5	1e-59	0.69	GO:0004364,		Contig 197	1799007:2	99.38	813	5	0	12	824	1	813	0	1572	0		Contig 197	CG10045	52.28	197
WFes0000485	EE683292	41591563	070803c_G02_c_008	01002G02	01002G02	Contig 198	425	1	1															Contig 198	-	660	0	-	-			Contig 198	1803072:1010	99.52	625	3	0	13	637	4	628	0	1215	0		Contig 198
WFes0000573	EE682502	41590773	070803d_F10_d_091	01003F10	01003F10	Contig 198	425	1	1															Contig 198	-	660	0	-	-			Contig 198	1803072:1010	99.52	625	3	0	13	637	4	628	0	1215	0		Contig 198
WFes0000678	EE682613	41590884	072203d_A10_d_070	02092A10	02092A10	Contig 198	425	1	1															Contig 198	-	660	0	-	-			Contig 198	1803072:1010	99.52	625	3	0	13	637	4	628	0	1215	0		Contig 198
WFes0000849	EE682802	41591073	072503b_C09_b_067	01004C09	01004C09	Contig 199	554	1	0		gi|20151567|gb|AAM11143.1|	88.04	184	22	0	73	624	1	184	3.6e-90	333.2	gi|20151567|gb|AAM11143.1|_LD17235p_[Drosophila_melanogaster] gi|7302476|gb|AAF57560.1|_CG7726-PA_[Drosophila_melanogaster] gi|17137026|ref|NP_477054.1|_CG7726-PA_[Drosophila_melanogaster] gi|51704291|sp|P46222|RL11_DROME_60S_ribosomal_protein_L11		Contig 199	LD17235p	723	5	1e-90	0.94	GO:0006412, GO:0003735, GO:0005840,		Contig 199	1794185:7	99.85	669	1	0	12	680	5	673	0	1318	0		Contig 199	CG7726	88.04	184
WFes0013035	EE683014	41591285	A05_102504f_f	02102H08	02102H08	Contig 199	554	0	0		gi|20151567|gb|AAM11143.1|	88.04	184	22	0	73	624	1	184	3.6e-90	333.2	gi|20151567|gb|AAM11143.1|_LD17235p_[Drosophila_melanogaster] gi|7302476|gb|AAF57560.1|_CG7726-PA_[Drosophila_melanogaster] gi|17137026|ref|NP_477054.1|_CG7726-PA_[Drosophila_melanogaster] gi|51704291|sp|P46222|RL11_DROME_60S_ribosomal_protein_L11		Contig 199	LD17235p	723	5	1e-90	0.94	GO:0006412, GO:0003735, GO:0005840,		Contig 199	1794185:7	99.85	669	1	0	12	680	5	673	0	1318	0		Contig 199	CG7726	88.04	184
WFes0013276	EE683282	41591553	C10_102504e_e	01043A02	01043A02	Contig 199	554	0	0		gi|20151567|gb|AAM11143.1|	88.04	184	22	0	73	624	1	184	3.6e-90	333.2	gi|20151567|gb|AAM11143.1|_LD17235p_[Drosophila_melanogaster] gi|7302476|gb|AAF57560.1|_CG7726-PA_[Drosophila_melanogaster] gi|17137026|ref|NP_477054.1|_CG7726-PA_[Drosophila_melanogaster] gi|51704291|sp|P46222|RL11_DROME_60S_ribosomal_protein_L11		Contig 199	LD17235p	723	5	1e-90	0.94	GO:0006412, GO:0003735, GO:0005840,		Contig 199	1794185:7	99.85	669	1	0	12	680	5	673	0	1318	0		Contig 199	CG7726	88.04	184
WFes0013624	EE682129	41590400	G03_102504g_g	01004C09	01004C09	Contig 199	554	0	0		gi|20151567|gb|AAM11143.1|	88.04	184	22	0	73	624	1	184	3.6e-90	333.2	gi|20151567|gb|AAM11143.1|_LD17235p_[Drosophila_melanogaster] gi|7302476|gb|AAF57560.1|_CG7726-PA_[Drosophila_melanogaster] gi|17137026|ref|NP_477054.1|_CG7726-PA_[Drosophila_melanogaster] gi|51704291|sp|P46222|RL11_DROME_60S_ribosomal_protein_L11		Contig 199	LD17235p	723	5	1e-90	0.94	GO:0006412, GO:0003735, GO:0005840,		Contig 199	1794185:7	99.85	669	1	0	12	680	5	673	0	1318	0		Contig 199	CG7726	88.04	184
WFes0000469	EE683126	41591397	070803c_E09_c_067	01002E09	01002E09	Contig 2	256	1	1		gi|57043896|ref|XP_544425.1|	45.83	48	26	1	312	169	102	145	2.2	33.88	gi|57043896|ref|XP_544425.1|_PREDICTED:_similar_to_FLJ25476_protein_[Canis_familiaris]		Contig 2	-	526	0	-	-			Contig 2	1794498:2	100	510	0	0	15	524	6	515	0	963	0		Contig 2
WFes0013217	EE683217	41591488	C03_031805b_b	0112C12	01012C12	Contig 20	485	0	0		gi|54636785|gb|EAL26188.1|	59.38	64	26	1	226	417	81	143	1.5e-13	78.18	gi|54636785|gb|EAL26188.1|_GA19503-PA_[Drosophila_pseudoobscura]		Contig 20	CG6305-PA	625	5	1e-13	0.69	GO:0042302,		Contig 20	1802021:1	99.83	596	1	0	10	605	2	597	0	1174	0		Contig 20	CG6305	57.81	64
WFes0000794	EE682741	41591012	072503a_D10_a_079	01001D10	01001D10	Contig 200	612	1	0		gi|66500885|ref|XP_623813.1|	55.14	107	47	1	295	612	75	181	1.4e-57	130.6	gi|66500885|ref|XP_623813.1|_PREDICTED:_similar_to_ribosomal_protein_L13A_[Apis_mellifera]		Contig 200	ribosomal protein L13A	738	5	1e-25	0.76			Contig 200	1803072:1188	99.31	729	4	1	10	738	1	728	0	1398	0		Contig 200	CG1475	43.08	130
WFes0000803	EE682752	41591023	072503a_F04_a_032	01001F04	01001F04	Contig 200	612	1	0		gi|66500885|ref|XP_623813.1|	55.14	107	47	1	295	612	75	181	1.4e-57	130.6	gi|66500885|ref|XP_623813.1|_PREDICTED:_similar_to_ribosomal_protein_L13A_[Apis_mellifera]		Contig 200	ribosomal protein L13A	738	5	1e-25	0.76			Contig 200	1803072:1188	99.31	729	4	1	10	738	1	728	0	1398	0		Contig 200	CG1475	43.08	130
WFes0013426	EE681909	41590180	E04_102504f_f	02064C09	02064C09	Contig 200	612	0	0		gi|66500885|ref|XP_623813.1|	55.14	107	47	1	295	612	75	181	1.4e-57	130.6	gi|66500885|ref|XP_623813.1|_PREDICTED:_similar_to_ribosomal_protein_L13A_[Apis_mellifera]		Contig 200	ribosomal protein L13A	738	5	1e-25	0.76			Contig 200	1803072:1188	99.31	729	4	1	10	738	1	728	0	1398	0		Contig 200	CG1475	43.08	130
WFes0013488	EE681978	41590249	E11_102504f_f	01001D10	01001D10	Contig 200	612	0	0		gi|66500885|ref|XP_623813.1|	55.14	107	47	1	295	612	75	181	1.4e-57	130.6	gi|66500885|ref|XP_623813.1|_PREDICTED:_similar_to_ribosomal_protein_L13A_[Apis_mellifera]		Contig 200	ribosomal protein L13A	738	5	1e-25	0.76			Contig 200	1803072:1188	99.31	729	4	1	10	738	1	728	0	1398	0		Contig 200	CG1475	43.08	130
WFes0000624	EE682557	41590828	072203c2_E02_c_008	02091E02	02091E02	Contig 201	173	1	1		gi|55962782|emb|CAI11622.1|	40.91	44	23	1	488	366	26	69	0.628	36.96	gi|55962782|emb|CAI11622.1|_novel_protein_[Danio_rerio]		Contig 201	-	794	0	-	-			Contig 201	1796951:1	97.3	148	4	0	645	792	1	148	1e-69	262	0		Contig 201
WFes0013082	EE683066	41591337	A11_102504d2_d	02113D08	02113D08	Contig 201	173	0	1		gi|55962782|emb|CAI11622.1|	40.91	44	23	1	488	366	26	69	0.628	36.96	gi|55962782|emb|CAI11622.1|_novel_protein_[Danio_rerio]		Contig 201	-	794	0	-	-			Contig 201	1796951:1	97.3	148	4	0	645	792	1	148	1e-69	262	0		Contig 201
WFes0013341	EE683353	41591624	D06_101804b_b	02113D08	02113D08	Contig 201	173	0	1		gi|55962782|emb|CAI11622.1|	40.91	44	23	1	488	366	26	69	0.628	36.96	gi|55962782|emb|CAI11622.1|_novel_protein_[Danio_rerio]		Contig 201	-	794	0	-	-			Contig 201	1796951:1	97.3	148	4	0	645	792	1	148	1e-69	262	0		Contig 201
WFes0013770	EE682289	41590560	H09_102504e_e	02091E02	02091E02	Contig 201	173	0	1		gi|55962782|emb|CAI11622.1|	40.91	44	23	1	488	366	26	69	0.628	36.96	gi|55962782|emb|CAI11622.1|_novel_protein_[Danio_rerio]		Contig 201	-	794	0	-	-			Contig 201	1796951:1	97.3	148	4	0	645	792	1	148	1e-69	262	0		Contig 201
WFes0013048	EE683029	41591300	A07_050305b_b	02074D11	02074D11	Contig 202	371	0	0		gi|66560574|ref|XP_395092.2|	50.77	130	56	4	72	437	1	130	4.1e-30	133.3	gi|66560574|ref|XP_395092.2|_PREDICTED:_similar_to_CG31997-PA_[Apis_mellifera]		Contig 202	PREDICTED: similar to CG31997-PA	630	5	1e-30	0.63			Contig 202	1794757:4	99.19	615	3	2	13	627	1	613	0	1164	0		Contig 202	CG31997	51.49	101
WFes0013224	EE683224	41591495	C03_111504e_e	02074D11	02074D11	Contig 202	371	1	0		gi|66560574|ref|XP_395092.2|	50.77	130	56	4	72	437	1	130	4.1e-30	133.3	gi|66560574|ref|XP_395092.2|_PREDICTED:_similar_to_CG31997-PA_[Apis_mellifera]		Contig 202	PREDICTED: similar to CG31997-PA	630	5	1e-30	0.63			Contig 202	1794757:4	99.19	615	3	2	13	627	1	613	0	1164	0		Contig 202	CG31997	51.49	101
WFes0013698	EE682210	41590481	G12_050305b_b	02113A06	02113A06	Contig 202	371	0	0		gi|66560574|ref|XP_395092.2|	50.77	130	56	4	72	437	1	130	4.1e-30	133.3	gi|66560574|ref|XP_395092.2|_PREDICTED:_similar_to_CG31997-PA_[Apis_mellifera]		Contig 202	PREDICTED: similar to CG31997-PA	630	5	1e-30	0.63			Contig 202	1794757:4	99.19	615	3	2	13	627	1	613	0	1164	0		Contig 202	CG31997	51.49	101
WFes0013776	EE682295	41590566	H10_050305b_b	02102E06	02102E06	Contig 202	371	0	0		gi|66560574|ref|XP_395092.2|	50.77	130	56	4	72	437	1	130	4.1e-30	133.3	gi|66560574|ref|XP_395092.2|_PREDICTED:_similar_to_CG31997-PA_[Apis_mellifera]		Contig 202	PREDICTED: similar to CG31997-PA	630	5	1e-30	0.63			Contig 202	1794757:4	99.19	615	3	2	13	627	1	613	0	1164	0		Contig 202	CG31997	51.49	101
WFes0013042	EE683022	41591293	A06_102504d2_d	02101A10	02101A10	Contig 203	658	0	1		gi|67677588|ref|ZP_00474318.1|	35.94	64	39	3	404	219	186	240	3.3	34.65	gi|67677588|ref|ZP_00474318.1|_conserved_hypothetical_protein_[Chromohalobacter_salexigens_DSM_3043] gi|67518369|gb|EAM22343.1|_conserved_hypothetical_protein_[Chromohalobacter_salexigens_DSM_3043]		Contig 203	-	819	0	-	-			Contig 203	1794530:5	97.41	810	14	5	10	819	1	803	0	1403	0		Contig 203
WFes0013201	EE683199	41591470	C01_101804b_b	02101A10	02101A10	Contig 203	658	0	1		gi|67677588|ref|ZP_00474318.1|	35.94	64	39	3	404	219	186	240	3.3	34.65	gi|67677588|ref|ZP_00474318.1|_conserved_hypothetical_protein_[Chromohalobacter_salexigens_DSM_3043] gi|67518369|gb|EAM22343.1|_conserved_hypothetical_protein_[Chromohalobacter_salexigens_DSM_3043]		Contig 203	-	819	0	-	-			Contig 203	1794530:5	97.41	810	14	5	10	819	1	803	0	1403	0		Contig 203
WFes0013459	EE681946	41590217	E08_101804b_b	02064C12	02064C12	Contig 203	658	0	1		gi|67677588|ref|ZP_00474318.1|	35.94	64	39	3	404	219	186	240	3.3	34.65	gi|67677588|ref|ZP_00474318.1|_conserved_hypothetical_protein_[Chromohalobacter_salexigens_DSM_3043] gi|67518369|gb|EAM22343.1|_conserved_hypothetical_protein_[Chromohalobacter_salexigens_DSM_3043]		Contig 203	-	819	0	-	-			Contig 203	1794530:5	97.41	810	14	5	10	819	1	803	0	1403	0		Contig 203
WFes0013795	EE682316	41590587	H12_102504g_g	02101A10	02101A10	Contig 203	658	0	1		gi|67677588|ref|ZP_00474318.1|	35.94	64	39	3	404	219	186	240	3.3	34.65	gi|67677588|ref|ZP_00474318.1|_conserved_hypothetical_protein_[Chromohalobacter_salexigens_DSM_3043] gi|67518369|gb|EAM22343.1|_conserved_hypothetical_protein_[Chromohalobacter_salexigens_DSM_3043]		Contig 203	-	819	0	-	-			Contig 203	1794530:5	97.41	810	14	5	10	819	1	803	0	1403	0		Contig 203
WFes0000984	EE682942	41591213	072503d2_D06_d2_047	02094D06	02094D06	Contig 204	335	1	0		gi|62083425|gb|AAX62437.1|	74.36	39	10	0	44	160	2	40	7.8e-05	48.14	gi|62083425|gb|AAX62437.1|_ribosomal_protein_L39_isoform_B_[Lysiphlebus_testaceipes]		Contig 204	ribosomal protein L39 isoform B	342	3	1e-05	0.87	GO:0006412, GO:0005739, GO:0003735, GO:0005840,		Contig 204	1803072:1237	99.08	326	1	2	10	335	242	565	6e-174	607	0		Contig 204	CG3997	77.27	22
WFes0013081	EE683065	41591336	A11_101804b_b	0111D02	01011D02	Contig 204	335	0	0		gi|62083425|gb|AAX62437.1|	74.36	39	10	0	44	160	2	40	7.8e-05	48.14	gi|62083425|gb|AAX62437.1|_ribosomal_protein_L39_isoform_B_[Lysiphlebus_testaceipes]		Contig 204	ribosomal protein L39 isoform B	342	3	1e-05	0.87	GO:0006412, GO:0005739, GO:0003735, GO:0005840,		Contig 204	1803072:1237	99.08	326	1	2	10	335	242	565	6e-174	607	0		Contig 204	CG3997	77.27	22
WFes0013548	EE682045	41590316	F06_102504g_g	01043H02	01043H02	Contig 204	335	0	0		gi|62083425|gb|AAX62437.1|	74.36	39	10	0	44	160	2	40	7.8e-05	48.14	gi|62083425|gb|AAX62437.1|_ribosomal_protein_L39_isoform_B_[Lysiphlebus_testaceipes]		Contig 204	ribosomal protein L39 isoform B	342	3	1e-05	0.87	GO:0006412, GO:0005739, GO:0003735, GO:0005840,		Contig 204	1803072:1237	99.08	326	1	2	10	335	242	565	6e-174	607	0		Contig 204	CG3997	77.27	22
WFes0013557	EE682054	41590325	F07_102504g_g	02111A09	02111A09	Contig 204	335	0	0		gi|62083425|gb|AAX62437.1|	74.36	39	10	0	44	160	2	40	7.8e-05	48.14	gi|62083425|gb|AAX62437.1|_ribosomal_protein_L39_isoform_B_[Lysiphlebus_testaceipes]		Contig 204	ribosomal protein L39 isoform B	342	3	1e-05	0.87	GO:0006412, GO:0005739, GO:0003735, GO:0005840,		Contig 204	1803072:1237	99.08	326	1	2	10	335	242	565	6e-174	607	0		Contig 204	CG3997	77.27	22
WFes0000935	EE682892	41591163	072503c_F03_c_028	02093F03	02093F03	Contig 205	443	1	0		gi|62083497|gb|AAX62473.1|	80.41	148	29	0	77	520	1	148	2.4e-54	213.4	gi|62083497|gb|AAX62473.1|_ribosomal_protein_L27a_[Lysiphlebus_testaceipes]		Contig 205	ribosomal protein L27a	564	5	1e-54	0.88	GO:0006412, GO:0003735, GO:0005840,		Contig 205	1800252:10	99.82	553	1	0	10	562	1	553	0	1088	0		Contig 205	CG15442	70.83	144
WFes0000976	EE682934	41591205	072503d2_C05_d2_035	02094C05	02094C05	Contig 205	443	1	0		gi|62083497|gb|AAX62473.1|	80.41	148	29	0	77	520	1	148	2.4e-54	213.4	gi|62083497|gb|AAX62473.1|_ribosomal_protein_L27a_[Lysiphlebus_testaceipes]		Contig 205	ribosomal protein L27a	564	5	1e-54	0.88	GO:0006412, GO:0003735, GO:0005840,		Contig 205	1800252:10	99.82	553	1	0	10	562	1	553	0	1088	0		Contig 205	CG15442	70.83	144
WFes0013137	EE683128	41591399	B05_111504e_e	02064F04	02064F04	Contig 205	443	1	0		gi|62083497|gb|AAX62473.1|	80.41	148	29	0	77	520	1	148	2.4e-54	213.4	gi|62083497|gb|AAX62473.1|_ribosomal_protein_L27a_[Lysiphlebus_testaceipes]		Contig 205	ribosomal protein L27a	564	5	1e-54	0.88	GO:0006412, GO:0003735, GO:0005840,		Contig 205	1800252:10	99.82	553	1	0	10	562	1	553	0	1088	0		Contig 205	CG15442	70.83	144
WFes0013463	EE681950	41590221	E08_102504g_g	0141F03	01041F03	Contig 205	443	0	0		gi|62083497|gb|AAX62473.1|	80.41	148	29	0	77	520	1	148	2.4e-54	213.4	gi|62083497|gb|AAX62473.1|_ribosomal_protein_L27a_[Lysiphlebus_testaceipes]		Contig 205	ribosomal protein L27a	564	5	1e-54	0.88	GO:0006412, GO:0003735, GO:0005840,		Contig 205	1800252:10	99.82	553	1	0	10	562	1	553	0	1088	0		Contig 205	CG15442	70.83	144
WFes0000928	EE682886	41591157	072503c_E03_c_020	02093E03	02093E03	Contig 206	296	1	0		gi|24416593|gb|AAN05427.1|	65.82	79	27	0	96	332	14	92	6.3e-24	113.2	gi|24416593|gb|AAN05427.1|_CstF-64_[Bos_taurus] gi|27807239|ref|NP_777110.1|_cleavage_stimulation_factor,_3'_pre-RNA,_subunit_2,_64kDa_[Bos_taurus]		Contig 206	CstF-64	754	5	1e-24	0.84	GO:0003723,		Contig 206	1803072:1130	99.46	741	4	0	12	752	1	741	0	1437	0		Contig 206	CG7697	62.03	79
WFes0013101	EE683088	41591359	B01_102504f_f	02093E03	02093E03	Contig 206	296	0	0		gi|24416593|gb|AAN05427.1|	65.82	79	27	0	96	332	14	92	6.3e-24	113.2	gi|24416593|gb|AAN05427.1|_CstF-64_[Bos_taurus] gi|27807239|ref|NP_777110.1|_cleavage_stimulation_factor,_3'_pre-RNA,_subunit_2,_64kDa_[Bos_taurus]		Contig 206	CstF-64	754	5	1e-24	0.84	GO:0003723,		Contig 206	1803072:1130	99.46	741	4	0	12	752	1	741	0	1437	0		Contig 206	CG7697	62.03	79
WFes0013521	EE682015	41590286	F03_102504g_g	02062G06	02062G06	Contig 206	296	0	0		gi|24416593|gb|AAN05427.1|	65.82	79	27	0	96	332	14	92	6.3e-24	113.2	gi|24416593|gb|AAN05427.1|_CstF-64_[Bos_taurus] gi|27807239|ref|NP_777110.1|_cleavage_stimulation_factor,_3'_pre-RNA,_subunit_2,_64kDa_[Bos_taurus]		Contig 206	CstF-64	754	5	1e-24	0.84	GO:0003723,		Contig 206	1803072:1130	99.46	741	4	0	12	752	1	741	0	1437	0		Contig 206	CG7697	62.03	79
WFes0013669	EE682178	41590449	G08_102504g_g	0112H02	01012H02	Contig 206	296	0	0		gi|24416593|gb|AAN05427.1|	65.82	79	27	0	96	332	14	92	6.3e-24	113.2	gi|24416593|gb|AAN05427.1|_CstF-64_[Bos_taurus] gi|27807239|ref|NP_777110.1|_cleavage_stimulation_factor,_3'_pre-RNA,_subunit_2,_64kDa_[Bos_taurus]		Contig 206	CstF-64	754	5	1e-24	0.84	GO:0003723,		Contig 206	1803072:1130	99.46	741	4	0	12	752	1	741	0	1437	0		Contig 206	CG7697	62.03	79
WFes0000699	EE682636	41590907	072203d_C09_d_067	02092C09	02092C09	Contig 207	680	1	0		gi|66551967|ref|XP_624896.1|	68.23	192	60	1	69	641	3	194	9.5e-61	235.7	gi|66551967|ref|XP_624896.1|_PREDICTED:_similar_to_60S_ribosomal_protein_L13_[Apis_mellifera]		Contig 207	PREDICTED: similar to 60S ribosomal protein L13	807	5	1e-61	0.75			Contig 207	1793663:7	99.24	792	4	1	18	807	35	826	0	1516	0		Contig 207	CG4651	60.1	193
WFes0000777	EE682722	41590993	072503a_B12_a_094	01001B12	01001B12	Contig 207	680	1	0		gi|66551967|ref|XP_624896.1|	68.23	192	60	1	69	641	3	194	9.5e-61	235.7	gi|66551967|ref|XP_624896.1|_PREDICTED:_similar_to_60S_ribosomal_protein_L13_[Apis_mellifera]		Contig 207	PREDICTED: similar to 60S ribosomal protein L13	807	5	1e-61	0.75			Contig 207	1793663:7	99.24	792	4	1	18	807	35	826	0	1516	0		Contig 207	CG4651	60.1	193
WFes0000904	EE682861	41591132	072503c_B07_c_058	02093B07	02093B07	Contig 207	680	1	0		gi|66551967|ref|XP_624896.1|	68.23	192	60	1	69	641	3	194	9.5e-61	235.7	gi|66551967|ref|XP_624896.1|_PREDICTED:_similar_to_60S_ribosomal_protein_L13_[Apis_mellifera]		Contig 207	PREDICTED: similar to 60S ribosomal protein L13	807	5	1e-61	0.75			Contig 207	1793663:7	99.24	792	4	1	18	807	35	826	0	1516	0		Contig 207	CG4651	60.1	193
WFes0013489	EE681979	41590250	E11_102504g_g	02092C09	02092C09	Contig 207	680	0	0		gi|66551967|ref|XP_624896.1|	68.23	192	60	1	69	641	3	194	9.5e-61	235.7	gi|66551967|ref|XP_624896.1|_PREDICTED:_similar_to_60S_ribosomal_protein_L13_[Apis_mellifera]		Contig 207	PREDICTED: similar to 60S ribosomal protein L13	807	5	1e-61	0.75			Contig 207	1793663:7	99.24	792	4	1	18	807	35	826	0	1516	0		Contig 207	CG4651	60.1	193
WFes0000614	EE682546	41590817	072203c2_D03_c_027	02091D03	02091D03	Contig 208	159	1	1		gi|22830609|dbj|BAC15622.1|	57.69	26	11	0	24	101	592	617	6	32.73	gi|22830609|dbj|BAC15622.1|_PHD-finger_family_homeodomain_protein_[Oryza_sativa_(japonica_cultivar-group)]		Contig 208	-	571	0	-	-			Contig 208	1803072:762	99.82	566	1	0	1	566	189	754	0	1072	1		Contig 208
WFes0000867	EE682821	41591092	072503b_E12_b_088	01004E12	01004E12	Contig 208	159	1	1		gi|22830609|dbj|BAC15622.1|	57.69	26	11	0	24	101	592	617	6	32.73	gi|22830609|dbj|BAC15622.1|_PHD-finger_family_homeodomain_protein_[Oryza_sativa_(japonica_cultivar-group)]		Contig 208	-	571	0	-	-			Contig 208	1803072:762	99.82	566	1	0	1	566	189	754	0	1072	1		Contig 208
WFes0000981	EE682939	41591210	072503d2_D01_d2_011	02094D01	02094D01	Contig 208	159	1	1		gi|22830609|dbj|BAC15622.1|	57.69	26	11	0	24	101	592	617	6	32.73	gi|22830609|dbj|BAC15622.1|_PHD-finger_family_homeodomain_protein_[Oryza_sativa_(japonica_cultivar-group)]		Contig 208	-	571	0	-	-			Contig 208	1803072:762	99.82	566	1	0	1	566	189	754	0	1072	1		Contig 208
WFes0013687	EE682197	41590468	G10_111504e_e	02072B10	02072B10	Contig 208	159	1	1		gi|22830609|dbj|BAC15622.1|	57.69	26	11	0	24	101	592	617	6	32.73	gi|22830609|dbj|BAC15622.1|_PHD-finger_family_homeodomain_protein_[Oryza_sativa_(japonica_cultivar-group)]		Contig 208	-	571	0	-	-			Contig 208	1803072:762	99.82	566	1	0	1	566	189	754	0	1072	1		Contig 208
WFes0000435	EE682760	41591031	070803c_B10_c_077	01002B10	01002B10	Contig 209	977	1	0		gi|48427979|sp|P82119|CUO6_BLACR	44.07	118	63	3	126	470	22	139	5.6e-17	90.89	gi|48427979|sp|P82119|CUO6_BLACR_Cuticle_protein_6_(BcNCP14.9)		Contig 209	CUO6 BLACRCuticle protein 6 (BcNCP14.9)	1035	5	1e-17	0.59	GO:0042302,		Contig 209	1795974:9	97.37	1027	16	3	10	1035	1	1017	0	1814	0		Contig 209	CG4818	40.2	102
WFes0000792	EE682739	41591010	072503a_D08_a_063	01001D08	01001D08	Contig 209	977	1	0		gi|48427979|sp|P82119|CUO6_BLACR	44.07	118	63	3	126	470	22	139	5.6e-17	90.89	gi|48427979|sp|P82119|CUO6_BLACR_Cuticle_protein_6_(BcNCP14.9)		Contig 209	CUO6 BLACRCuticle protein 6 (BcNCP14.9)	1035	5	1e-17	0.59	GO:0042302,		Contig 209	1795974:9	97.37	1027	16	3	10	1035	1	1017	0	1814	0		Contig 209	CG4818	40.2	102
WFes0013847	EE682374	41590645	C07_063005e_e	0114B10	01014B10	Contig 209	977	0	0		gi|48427979|sp|P82119|CUO6_BLACR	44.07	118	63	3	126	470	22	139	5.6e-17	90.89	gi|48427979|sp|P82119|CUO6_BLACR_Cuticle_protein_6_(BcNCP14.9)		Contig 209	CUO6 BLACRCuticle protein 6 (BcNCP14.9)	1035	5	1e-17	0.59	GO:0042302,		Contig 209	1795974:9	97.37	1027	16	3	10	1035	1	1017	0	1814	0		Contig 209	CG4818	40.2	102
WFes0013867	EE682396	41590667	D06_063005e_e	01032B01	01032B01	Contig 209	977	0	0		gi|48427979|sp|P82119|CUO6_BLACR	44.07	118	63	3	126	470	22	139	5.6e-17	90.89	gi|48427979|sp|P82119|CUO6_BLACR_Cuticle_protein_6_(BcNCP14.9)		Contig 209	CUO6 BLACRCuticle protein 6 (BcNCP14.9)	1035	5	1e-17	0.59	GO:0042302,		Contig 209	1795974:9	97.37	1027	16	3	10	1035	1	1017	0	1814	0		Contig 209	CG4818	40.2	102
WFes0013247	EE683250	41591521	C06_111504e_e	02081A02	02081A02	Contig 21	317	1	0		gi|2105139|gb|AAC47544.1|	47.44	78	41	0	169	402	46	123	7.5e-12	72.4	gi|2105139|gb|AAC47544.1|_hemoglobin_[Daphnia_magna] gi|4589707|dbj|BAA76872.1|_hemoglobin_[Daphnia_magna]		Contig 21	hemoglobin	595	5	1e-12	0.57	GO:0015671, GO:0005833, GO:0005344,		Contig 21	1793486:2	97.51	562	10	4	3	564	156	713	0	971	0		Contig 21
WFes0000411	EE682495	41590766	070803c_A08_c_053	01002A08	01002A08	Contig 210	353	1	0		gi|18204888|gb|AAH21595.1|	73.27	101	27	0	101	403	4	104	2.6e-37	156	gi|18204888|gb|AAH21595.1|_Rpl36_protein_[Mus_musculus] gi|55648023|ref|XP_512301.1|_PREDICTED:_similar_to_ribosomal_protein_L36;_60S_ribosomal_protein_L36_[Pan_troglodytes] gi|60655691|gb|AAX32409.1|_ribosomal_protein_L36_[synthetic_construct] gi|4886451		Contig 210	Rpl36 protein	448	5	1e-37	0.85	GO:0006412, GO:0003735, GO:0005840,		Contig 210	1803072:1255	100	437	0	0	10	446	6	442	0	866	0		Contig 210	CG7622	66.67	108
WFes0000516	EE682088	41590359	070803d_H07_d_064	01003H07	01003H07	Contig 210	353	1	0		gi|18204888|gb|AAH21595.1|	73.27	101	27	0	101	403	4	104	2.6e-37	156	gi|18204888|gb|AAH21595.1|_Rpl36_protein_[Mus_musculus] gi|55648023|ref|XP_512301.1|_PREDICTED:_similar_to_ribosomal_protein_L36;_60S_ribosomal_protein_L36_[Pan_troglodytes] gi|60655691|gb|AAX32409.1|_ribosomal_protein_L36_[synthetic_construct] gi|4886451		Contig 210	Rpl36 protein	448	5	1e-37	0.85	GO:0006412, GO:0003735, GO:0005840,		Contig 210	1803072:1255	100	437	0	0	10	446	6	442	0	866	0		Contig 210	CG7622	66.67	108
WFes0013237	EE683239	41591510	C05_102504e_e	01033H02	01033H02	Contig 210	353	0	0		gi|18204888|gb|AAH21595.1|	73.27	101	27	0	101	403	4	104	2.6e-37	156	gi|18204888|gb|AAH21595.1|_Rpl36_protein_[Mus_musculus] gi|55648023|ref|XP_512301.1|_PREDICTED:_similar_to_ribosomal_protein_L36;_60S_ribosomal_protein_L36_[Pan_troglodytes] gi|60655691|gb|AAX32409.1|_ribosomal_protein_L36_[synthetic_construct] gi|4886451		Contig 210	Rpl36 protein	448	5	1e-37	0.85	GO:0006412, GO:0003735, GO:0005840,		Contig 210	1803072:1255	100	437	0	0	10	446	6	442	0	866	0		Contig 210	CG7622	66.67	108
WFes0013504	EE681996	41590267	F01_102504f_f	01003H07	01003H07	Contig 210	353	0	0		gi|18204888|gb|AAH21595.1|	73.27	101	27	0	101	403	4	104	2.6e-37	156	gi|18204888|gb|AAH21595.1|_Rpl36_protein_[Mus_musculus] gi|55648023|ref|XP_512301.1|_PREDICTED:_similar_to_ribosomal_protein_L36;_60S_ribosomal_protein_L36_[Pan_troglodytes] gi|60655691|gb|AAX32409.1|_ribosomal_protein_L36_[synthetic_construct] gi|4886451		Contig 210	Rpl36 protein	448	5	1e-37	0.85	GO:0006412, GO:0003735, GO:0005840,		Contig 210	1803072:1255	100	437	0	0	10	446	6	442	0	866	0		Contig 210	CG7622	66.67	108
WFes0001012	EE682969	41591240	072503d2_H05_d2_045	02094H05	02094H05	Contig 211	470	1	0		gi|38048335|gb|AAR10070.1|	91.56	154	13	0	91	552	1	154	1.8e-54	214.5	gi|38048335|gb|AAR10070.1|_similar_to_Drosophila_melanogaster_RpS27A_[Drosophila_yakuba] gi|38047521|gb|AAR09663.1|_similar_to_Drosophila_melanogaster_RpS27A_[Drosophila_yakuba] gi|7297689|gb|AAF52941.1|_CG5271-PA_[Drosophila_melanogaster] gi|17136574|ref		Contig 211	similar to Drosophila melanogaster RpS27A	712	5	1e-54	0.94	GO:0006412, GO:0003735, GO:0005840,		Contig 211	1796196:11	98.41	691	10	1	12	701	16	706	0	1275	0		Contig 211	CG5271	91.56	154
WFes0013179	EE683174	41591445	B10_102504f_f	02104F03	02104F03	Contig 211	470	0	0		gi|38048335|gb|AAR10070.1|	91.56	154	13	0	91	552	1	154	1.8e-54	214.5	gi|38048335|gb|AAR10070.1|_similar_to_Drosophila_melanogaster_RpS27A_[Drosophila_yakuba] gi|38047521|gb|AAR09663.1|_similar_to_Drosophila_melanogaster_RpS27A_[Drosophila_yakuba] gi|7297689|gb|AAF52941.1|_CG5271-PA_[Drosophila_melanogaster] gi|17136574|ref		Contig 211	similar to Drosophila melanogaster RpS27A	712	5	1e-54	0.94	GO:0006412, GO:0003735, GO:0005840,		Contig 211	1796196:11	98.41	691	10	1	12	701	16	706	0	1275	0		Contig 211	CG5271	91.56	154
WFes0013275	EE683280	41591551	C10_102504d2_d	02104G09	02104G09	Contig 211	470	0	0		gi|38048335|gb|AAR10070.1|	91.56	154	13	0	91	552	1	154	1.8e-54	214.5	gi|38048335|gb|AAR10070.1|_similar_to_Drosophila_melanogaster_RpS27A_[Drosophila_yakuba] gi|38047521|gb|AAR09663.1|_similar_to_Drosophila_melanogaster_RpS27A_[Drosophila_yakuba] gi|7297689|gb|AAF52941.1|_CG5271-PA_[Drosophila_melanogaster] gi|17136574|ref		Contig 211	similar to Drosophila melanogaster RpS27A	712	5	1e-54	0.94	GO:0006412, GO:0003735, GO:0005840,		Contig 211	1796196:11	98.41	691	10	1	12	701	16	706	0	1275	0		Contig 211	CG5271	91.56	154
WFes0013762	EE682280	41590551	H08_101804b_b	02084D06	02084D06	Contig 211	470	0	0		gi|38048335|gb|AAR10070.1|	91.56	154	13	0	91	552	1	154	1.8e-54	214.5	gi|38048335|gb|AAR10070.1|_similar_to_Drosophila_melanogaster_RpS27A_[Drosophila_yakuba] gi|38047521|gb|AAR09663.1|_similar_to_Drosophila_melanogaster_RpS27A_[Drosophila_yakuba] gi|7297689|gb|AAF52941.1|_CG5271-PA_[Drosophila_melanogaster] gi|17136574|ref		Contig 211	similar to Drosophila melanogaster RpS27A	712	5	1e-54	0.94	GO:0006412, GO:0003735, GO:0005840,		Contig 211	1796196:11	98.41	691	10	1	12	701	16	706	0	1275	0		Contig 211	CG5271	91.56	154
WFes0000496	EE681878	41590149	070803d_G09_d_072	01003G09	01003G09	Contig 212	372	1	1		gi|8778880|gb|AAF79879.1|	40	40	24	1	455	574	529	567	6.4	33.88	gi|8778880|gb|AAF79879.1|_T7N9.5_[Arabidopsis_thaliana]		Contig 212	-	883	0	-	-			Contig 212	1796885:6	100	429	0	0	396	824	224	652	0	850	0		Contig 212
WFes0000887	EE682841	41591112	072503b_H07_b_061	01004H07	01004H07	Contig 212	372	1	1		gi|8778880|gb|AAF79879.1|	40	40	24	1	455	574	529	567	6.4	33.88	gi|8778880|gb|AAF79879.1|_T7N9.5_[Arabidopsis_thaliana]		Contig 212	-	883	0	-	-			Contig 212	1796885:6	100	429	0	0	396	824	224	652	0	850	0		Contig 212
WFes0000953	EE682910	41591181	072503c_H04_c_041	02093H04	02093H04	Contig 212	372	1	1		gi|8778880|gb|AAF79879.1|	40	40	24	1	455	574	529	567	6.4	33.88	gi|8778880|gb|AAF79879.1|_T7N9.5_[Arabidopsis_thaliana]		Contig 212	-	883	0	-	-			Contig 212	1796885:6	100	429	0	0	396	824	224	652	0	850	0		Contig 212
WFes0013918	EE682454	41590725	G01_063005e_e	02103E08	02103E08	Contig 212	372	1	1		gi|8778880|gb|AAF79879.1|	40	40	24	1	455	574	529	567	6.4	33.88	gi|8778880|gb|AAF79879.1|_T7N9.5_[Arabidopsis_thaliana]		Contig 212	-	883	0	-	-			Contig 212	1796885:6	100	429	0	0	396	824	224	652	0	850	0		Contig 212
WFes0000575	EE682504	41590775	070803d_F12_d_103	01003F12	01003F12	Contig 213	1118	1	0		gi|23956481|gb|AAN39100.1|	41.55	361	205	6	137	1201	26	379	2.6e-80	301.6	gi|23956481|gb|AAN39100.1|_chitinase_[Araneus_ventricosus]		Contig 213	chitinase	1203	5	1e-80	0.55	GO:0008061, GO:0006030, GO:0004568, GO:0005576,		Contig 213	1794541:2	99.5	1194	6	0	10	1203	1	1194	0	2319	0		Contig 213	CG2989	37.15	393
WFes0000944	EE682900	41591171	072503c_G02_c_017	02093G02	02093G02	Contig 213	1118	1	0		gi|23956481|gb|AAN39100.1|	41.55	361	205	6	137	1201	26	379	2.6e-80	301.6	gi|23956481|gb|AAN39100.1|_chitinase_[Araneus_ventricosus]		Contig 213	chitinase	1203	5	1e-80	0.55	GO:0008061, GO:0006030, GO:0004568, GO:0005576,		Contig 213	1794541:2	99.5	1194	6	0	10	1203	1	1194	0	2319	0		Contig 213	CG2989	37.15	393
WFes0013483	EE681972	41590243	E11_031805b_b	02082A02	02082A02	Contig 213	1118	0	0		gi|23956481|gb|AAN39100.1|	41.55	361	205	6	137	1201	26	379	2.6e-80	301.6	gi|23956481|gb|AAN39100.1|_chitinase_[Araneus_ventricosus]		Contig 213	chitinase	1203	5	1e-80	0.55	GO:0008061, GO:0006030, GO:0004568, GO:0005576,		Contig 213	1794541:2	99.5	1194	6	0	10	1203	1	1194	0	2319	0		Contig 213	CG2989	37.15	393
WFes0013937	EE682474	41590745	H08_063005e_e	02112D04	02112D04	Contig 213	1118	1	0		gi|23956481|gb|AAN39100.1|	41.55	361	205	6	137	1201	26	379	2.6e-80	301.6	gi|23956481|gb|AAN39100.1|_chitinase_[Araneus_ventricosus]		Contig 213	chitinase	1203	5	1e-80	0.55	GO:0008061, GO:0006030, GO:0004568, GO:0005576,		Contig 213	1794541:2	99.5	1194	6	0	10	1203	1	1194	0	2319	0		Contig 213	CG2989	37.15	393
WFes0000406	EE682099	41590370	070803c_A05_c_033	01002A05	01002A05	Contig 214		1	0		mtDNA													Contig 214								Contig 214												0		Contig 214
WFes0000538	EE682331	41590602	070803d_C09_d_070	01003C09	01003C09	Contig 214		1	0		mtDNA													Contig 214								Contig 214												0		Contig 214
WFes0013323	EE683333	41591604	D04_050305b_b	01044H10	01044H10	Contig 214		0	0		mtDNA													Contig 214								Contig 214												0		Contig 214
WFes0013440	EE681925	41590196	E06_050305b_b	02073D02	02073D02	Contig 214		0	0		mtDNA													Contig 214								Contig 214												0		Contig 214
WFes0000539	EE682342	41590613	070803d_C10_d_082	01003C10	01003C10	Contig 215	418	1	1															Contig 215	-	507	0	-	-			Contig 215	1795452:1	97.99	498	4	2	9	506	2	493	0	900	0		Contig 215
WFes0013231	EE683232	41591503	C04_102504g_g	02064G09	02064G09	Contig 215	418	0	1															Contig 215	-	507	0	-	-			Contig 215	1795452:1	97.99	498	4	2	9	506	2	493	0	900	0		Contig 215
WFes0013348	EE683361	41591632	D07_031805b_b	02061A02	02061A02	Contig 215	418	0	1															Contig 215	-	507	0	-	-			Contig 215	1795452:1	97.99	498	4	2	9	506	2	493	0	900	0		Contig 215
WFes0013493	EE681983	41590254	E12_101804b_b	02064G09	02064G09	Contig 215	418	0	1															Contig 215	-	507	0	-	-			Contig 215	1795452:1	97.99	498	4	2	9	506	2	493	0	900	0		Contig 215
WFes0000404	EE681877	41590148	070803c_A04_c_021	01002A04	01002A04	Contig 216		1	0		mtDNA													Contig 216								Contig 216												0		Contig 216
WFes0000649	EE682584	41590855	072203c2_G04_c_033	02091G04	02091G04	Contig 216		1	0		mtDNA													Contig 216								Contig 216												0		Contig 216
WFes0000952	EE682909	41591180	072503c_H03_c_029	02093H03	02093H03	Contig 216		1	0		mtDNA													Contig 216								Contig 216												0		Contig 216
WFes0013860	EE682389	41590660	D03_063005d_d	02073A04	02073A04	Contig 216		1	0		mtDNA													Contig 216								Contig 216												0		Contig 216
WFes0013810	EE682334	41590605	A09_063005d_d	02114D04	02114D04	Contig 217	380	1	0		gi|6946693|emb|CAB72315.1|	81.45	124	23	0	150	521	12	135	1e-42	171.8	gi|6946693|emb|CAB72315.1|_ferritin_[Daphnia_pulex]		Contig 217	ferritin	675	5	1e-14	0.75	GO:0008199, GO:0006826, GO:0006879,		Contig 217	1801185:7	98.49	664	7	3	12	675	2	662	0	1213	0		Contig 217	CG4349	40.16	122
WFes0013870	EE682400	41590671	D08_063005e_e	01032B04	01032B04	Contig 217	380	1	0		gi|6946693|emb|CAB72315.1|	81.45	124	23	0	150	521	12	135	1e-42	171.8	gi|6946693|emb|CAB72315.1|_ferritin_[Daphnia_pulex]		Contig 217	ferritin	675	5	1e-14	0.75	GO:0008199, GO:0006826, GO:0006879,		Contig 217	1801185:7	98.49	664	7	3	12	675	2	662	0	1213	0		Contig 217	CG4349	40.16	122
WFes0013891	EE682423	41590694	E09_063005d_d	02082H04	02082H04	Contig 217	380	1	0		gi|6946693|emb|CAB72315.1|	81.45	124	23	0	150	521	12	135	1e-42	171.8	gi|6946693|emb|CAB72315.1|_ferritin_[Daphnia_pulex]		Contig 217	ferritin	675	5	1e-14	0.75	GO:0008199, GO:0006826, GO:0006879,		Contig 217	1801185:7	98.49	664	7	3	12	675	2	662	0	1213	0		Contig 217	CG4349	40.16	122
WFes0013902	EE682436	41590707	F02_063005e_e	02101H01	02101H01	Contig 217	380	1	0		gi|6946693|emb|CAB72315.1|	81.45	124	23	0	150	521	12	135	1e-42	171.8	gi|6946693|emb|CAB72315.1|_ferritin_[Daphnia_pulex]		Contig 217	ferritin	675	5	1e-14	0.75	GO:0008199, GO:0006826, GO:0006879,		Contig 217	1801185:7	98.49	664	7	3	12	675	2	662	0	1213	0		Contig 217	CG4349	40.16	122
WFes0013401	EE681882	41590153	E01_102504f_f	02071D04	02071D04	Contig 218	551	0	0		gi|4502809|ref|NP_003456.1|	43.75	160	86	3	85	552	15	167	9.1e-42	134	gi|4502809|ref|NP_003456.1|_chitotriosidase_[Homo_sapiens] gi|37999493|sp|Q13231|CHIT1_HUMAN_Chitotriosidase_1_precursor_(Chitinase_1) gi|1050958|gb|AAC50246.1|_chitotriosidase_precursor gi|1585682|prf||2201442A_chitotriosidase		Contig 218	chitotriosidase	802	5	1e-15	0.6	GO:0008061, GO:0006030, GO:0016798, GO:0005576,		Contig 218	1793841:6	99.12	792	4	3	12	802	1	790	0	1455	0		Contig 218	CG9307	38.71	155
WFes0013410	EE681892	41590163	E02_102504f_f	02074C12	02074C12	Contig 218	551	0	0		gi|4502809|ref|NP_003456.1|	43.75	160	86	3	85	552	15	167	9.1e-42	134	gi|4502809|ref|NP_003456.1|_chitotriosidase_[Homo_sapiens] gi|37999493|sp|Q13231|CHIT1_HUMAN_Chitotriosidase_1_precursor_(Chitinase_1) gi|1050958|gb|AAC50246.1|_chitotriosidase_precursor gi|1585682|prf||2201442A_chitotriosidase		Contig 218	chitotriosidase	802	5	1e-15	0.6	GO:0008061, GO:0006030, GO:0016798, GO:0005576,		Contig 218	1793841:6	99.12	792	4	3	12	802	1	790	0	1455	0		Contig 218	CG9307	38.71	155
WFes0013674	EE682183	41590454	G09_101804b_b	02074C12	02074C12	Contig 218	551	0	0		gi|4502809|ref|NP_003456.1|	43.75	160	86	3	85	552	15	167	9.1e-42	134	gi|4502809|ref|NP_003456.1|_chitotriosidase_[Homo_sapiens] gi|37999493|sp|Q13231|CHIT1_HUMAN_Chitotriosidase_1_precursor_(Chitinase_1) gi|1050958|gb|AAC50246.1|_chitotriosidase_precursor gi|1585682|prf||2201442A_chitotriosidase		Contig 218	chitotriosidase	802	5	1e-15	0.6	GO:0008061, GO:0006030, GO:0016798, GO:0005576,		Contig 218	1793841:6	99.12	792	4	3	12	802	1	790	0	1455	0		Contig 218	CG9307	38.71	155
WFes0013928	EE682465	41590736	G11_063005e_e	02104D02	02104D02	Contig 218	551	1	0		gi|4502809|ref|NP_003456.1|	43.75	160	86	3	85	552	15	167	9.1e-42	134	gi|4502809|ref|NP_003456.1|_chitotriosidase_[Homo_sapiens] gi|37999493|sp|Q13231|CHIT1_HUMAN_Chitotriosidase_1_precursor_(Chitinase_1) gi|1050958|gb|AAC50246.1|_chitotriosidase_precursor gi|1585682|prf||2201442A_chitotriosidase		Contig 218	chitotriosidase	802	5	1e-15	0.6	GO:0008061, GO:0006030, GO:0016798, GO:0005576,		Contig 218	1793841:6	99.12	792	4	3	12	802	1	790	0	1455	0		Contig 218	CG9307	38.71	155
WFes0000441	EE682826	41591097	070803c_C04_c_022	01002C04	01002C04	Contig 219	383	1	0		gi|46436831|gb|EAK96187.1|	30	90	61	4	199	462	68	143	0.045	40.05	gi|46436831|gb|EAK96187.1|_hypothetical_protein_CaO19.7169_[Candida_albicans_SC5314]		Contig 219	-	620	0	-	-			Contig 219	1794025:6	100	599	0	0	13	611	5	603	0	1187	0		Contig 219
WFes0000896	EE682851	41591122	072503c_A09_c_066	02093A09	02093A09	Contig 219	383	1	0		gi|46436831|gb|EAK96187.1|	30	90	61	4	199	462	68	143	0.045	40.05	gi|46436831|gb|EAK96187.1|_hypothetical_protein_CaO19.7169_[Candida_albicans_SC5314]		Contig 219	-	620	0	-	-			Contig 219	1794025:6	100	599	0	0	13	611	5	603	0	1187	0		Contig 219
WFes0000985	EE682943	41591214	072503d2_D08_d2_063	02094D08	02094D08	Contig 219	383	1	0		gi|46436831|gb|EAK96187.1|	30	90	61	4	199	462	68	143	0.045	40.05	gi|46436831|gb|EAK96187.1|_hypothetical_protein_CaO19.7169_[Candida_albicans_SC5314]		Contig 219	-	620	0	-	-			Contig 219	1794025:6	100	599	0	0	13	611	5	603	0	1187	0		Contig 219
WFes0013164	EE683157	41591428	B08_111504e_e	02071H05	02071H05	Contig 219	383	1	0		gi|46436831|gb|EAK96187.1|	30	90	61	4	199	462	68	143	0.045	40.05	gi|46436831|gb|EAK96187.1|_hypothetical_protein_CaO19.7169_[Candida_albicans_SC5314]		Contig 219	-	620	0	-	-			Contig 219	1794025:6	100	599	0	0	13	611	5	603	0	1187	0		Contig 219
WFes0013236	EE683238	41591509	C05_102504d2_d	02083D07	02083D07	Contig 219	383	0	0		gi|46436831|gb|EAK96187.1|	30	90	61	4	199	462	68	143	0.045	40.05	gi|46436831|gb|EAK96187.1|_hypothetical_protein_CaO19.7169_[Candida_albicans_SC5314]		Contig 219	-	620	0	-	-			Contig 219	1794025:6	100	599	0	0	13	611	5	603	0	1187	0		Contig 219
WFes0013284	EE683290	41591561	C11_102504d2_d	02063C06	02063C06	Contig 22	653	0	0		gi|4322274|gb|AAD15991.1|	56.42	218	95	0	78	731	1	218	2.3e-69	264.2	gi|4322274|gb|AAD15991.1|_glutathione_S-transferase_[Boophilus_microplus]		Contig 22	glutathione S-transferase	770	5	1e-69	0.7	GO:0004364, GO:0008152,		Contig 22	1795331:1	99.74	761	2	0	10	770	1	761	0	1493	0		Contig 22	CG8938	21.36	206
WFes0000443	EE682848	41591119	070803c_C06_c_038	01002C06	01002C06	Contig 220	467	1	0		gi|56462258|gb|AAV91412.1|	65.54	148	51	0	96	539	3	150	2.9e-42	174.1	gi|56462258|gb|AAV91412.1|_myosin_2_light_chain_[Lonomia_obliqua] gi|56462256|gb|AAV91411.1|_myosin_1_light_chain_[Lonomia_obliqua]		Contig 220	myosin 2 light chain	735	5	1e-42	0.79	GO:0005509,		Contig 220	1803072:1171	99.85	677	0	1	10	686	1	676	0	1326	0		Contig 220	CG5596	60	150
WFes0000686	EE682622	41590893	072203d_B07_d_058	02092B07	02092B07	Contig 220	467	1	0		gi|56462258|gb|AAV91412.1|	65.54	148	51	0	96	539	3	150	2.9e-42	174.1	gi|56462258|gb|AAV91412.1|_myosin_2_light_chain_[Lonomia_obliqua] gi|56462256|gb|AAV91411.1|_myosin_1_light_chain_[Lonomia_obliqua]		Contig 220	myosin 2 light chain	735	5	1e-42	0.79	GO:0005509,		Contig 220	1803072:1171	99.85	677	0	1	10	686	1	676	0	1326	0		Contig 220	CG5596	60	150
WFes0000848	EE682801	41591072	072503b_C08_b_055	01004C08	01004C08	Contig 220	467	1	0		gi|56462258|gb|AAV91412.1|	65.54	148	51	0	96	539	3	150	2.9e-42	174.1	gi|56462258|gb|AAV91412.1|_myosin_2_light_chain_[Lonomia_obliqua] gi|56462256|gb|AAV91411.1|_myosin_1_light_chain_[Lonomia_obliqua]		Contig 220	myosin 2 light chain	735	5	1e-42	0.79	GO:0005509,		Contig 220	1803072:1171	99.85	677	0	1	10	686	1	676	0	1326	0		Contig 220	CG5596	60	150
WFes0013086	EE683071	41591342	A11_111504d_d	01044C03	01044C03	Contig 220	467	1	0		gi|56462258|gb|AAV91412.1|	65.54	148	51	0	96	539	3	150	2.9e-42	174.1	gi|56462258|gb|AAV91412.1|_myosin_2_light_chain_[Lonomia_obliqua] gi|56462256|gb|AAV91411.1|_myosin_1_light_chain_[Lonomia_obliqua]		Contig 220	myosin 2 light chain	735	5	1e-42	0.79	GO:0005509,		Contig 220	1803072:1171	99.85	677	0	1	10	686	1	676	0	1326	0		Contig 220	CG5596	60	150
WFes0013642	EE682149	41590420	G05_102504g_g	02081E04	02081E04	Contig 220	467	0	0		gi|56462258|gb|AAV91412.1|	65.54	148	51	0	96	539	3	150	2.9e-42	174.1	gi|56462258|gb|AAV91412.1|_myosin_2_light_chain_[Lonomia_obliqua] gi|56462256|gb|AAV91411.1|_myosin_1_light_chain_[Lonomia_obliqua]		Contig 220	myosin 2 light chain	735	5	1e-42	0.79	GO:0005509,		Contig 220	1803072:1171	99.85	677	0	1	10	686	1	676	0	1326	0		Contig 220	CG5596	60	150
WFes0013846	EE682373	41590644	C07_063005d_d	02071D01	02071D01	Contig 221	138	1	0		gi|67479299|ref|XP_655031.1|	37.5	56	35	1	79	246	18	56	0.021	40.05	gi|67479299|ref|XP_655031.1|_alpha-NAC_protein,_putative_[Entamoeba_histolytica_HM-1:IMSS] gi|56472136|gb|EAL49645.1|_alpha-NAC_protein,_putative_[Entamoeba_histolytica_HM-1:IMSS]		Contig 221	-	355	0	-	-			Contig 221	1803072:978	100	344	0	0	12	355	4	347	0	682	0		Contig 221
WFes0013270	EE683275	41591546	C09_111504d_d	0112E10	01012E10	Contig 221	138	1	0		gi|67479299|ref|XP_655031.1|	37.5	56	35	1	79	246	18	56	0.021	40.05	gi|67479299|ref|XP_655031.1|_alpha-NAC_protein,_putative_[Entamoeba_histolytica_HM-1:IMSS] gi|56472136|gb|EAL49645.1|_alpha-NAC_protein,_putative_[Entamoeba_histolytica_HM-1:IMSS]		Contig 221	-	355	0	-	-			Contig 221	1803072:978	100	344	0	0	12	355	4	347	0	682	0		Contig 221
WFes0013280	EE683286	41591557	C10_111504e_e	02081E06	02081E06	Contig 221	138	1	0		gi|67479299|ref|XP_655031.1|	37.5	56	35	1	79	246	18	56	0.021	40.05	gi|67479299|ref|XP_655031.1|_alpha-NAC_protein,_putative_[Entamoeba_histolytica_HM-1:IMSS] gi|56472136|gb|EAL49645.1|_alpha-NAC_protein,_putative_[Entamoeba_histolytica_HM-1:IMSS]		Contig 221	-	355	0	-	-			Contig 221	1803072:978	100	344	0	0	12	355	4	347	0	682	0		Contig 221
WFes0013349	EE683362	41591633	D07_050305b_b	02081E06	02081E06	Contig 221	138	0	0		gi|67479299|ref|XP_655031.1|	37.5	56	35	1	79	246	18	56	0.021	40.05	gi|67479299|ref|XP_655031.1|_alpha-NAC_protein,_putative_[Entamoeba_histolytica_HM-1:IMSS] gi|56472136|gb|EAL49645.1|_alpha-NAC_protein,_putative_[Entamoeba_histolytica_HM-1:IMSS]		Contig 221	-	355	0	-	-			Contig 221	1803072:978	100	344	0	0	12	355	4	347	0	682	0		Contig 221
WFes0013738	EE682254	41590525	H05_101804b_b	02084C10	02084C10	Contig 221	138	0	0		gi|67479299|ref|XP_655031.1|	37.5	56	35	1	79	246	18	56	0.021	40.05	gi|67479299|ref|XP_655031.1|_alpha-NAC_protein,_putative_[Entamoeba_histolytica_HM-1:IMSS] gi|56472136|gb|EAL49645.1|_alpha-NAC_protein,_putative_[Entamoeba_histolytica_HM-1:IMSS]		Contig 221	-	355	0	-	-			Contig 221	1803072:978	100	344	0	0	12	355	4	347	0	682	0		Contig 221
WFes0013002	EE682978	41591249	A01_101804b_b	0141B03	01041B03	Contig 222	673	0	1		gi|28828113|gb|AAO50796.1|	29.91	107	69	4	759	457	401	499	4.2	34.27	gi|28828113|gb|AAO50796.1|_similar_to_Anabaena_sp._(strain_PCC_7120)._Hypothetical_WD-repeat_protein_alr2800_[Dictyostelium_discoideum] gi|66818573|ref|XP_642946.1|_hypothetical_protein_DDB0169012_[Dictyostelium_discoideum] gi|60470959|gb|EAL68929.1|_hypo		Contig 222	-	810	0	-	-			Contig 222	1796945:1	95.38	801	31	3	10	810	1	795	0	1277	0		Contig 222
WFes0013010	EE682987	41591258	A02_102504d2_d	02111D05	02111D05	Contig 222	673	0	1		gi|28828113|gb|AAO50796.1|	29.91	107	69	4	759	457	401	499	4.2	34.27	gi|28828113|gb|AAO50796.1|_similar_to_Anabaena_sp._(strain_PCC_7120)._Hypothetical_WD-repeat_protein_alr2800_[Dictyostelium_discoideum] gi|66818573|ref|XP_642946.1|_hypothetical_protein_DDB0169012_[Dictyostelium_discoideum] gi|60470959|gb|EAL68929.1|_hypo		Contig 222	-	810	0	-	-			Contig 222	1796945:1	95.38	801	31	3	10	810	1	795	0	1277	0		Contig 222
WFes0013018	EE682996	41591267	A03_102504d2_d	0141B03	01041B03	Contig 222	673	0	1		gi|28828113|gb|AAO50796.1|	29.91	107	69	4	759	457	401	499	4.2	34.27	gi|28828113|gb|AAO50796.1|_similar_to_Anabaena_sp._(strain_PCC_7120)._Hypothetical_WD-repeat_protein_alr2800_[Dictyostelium_discoideum] gi|66818573|ref|XP_642946.1|_hypothetical_protein_DDB0169012_[Dictyostelium_discoideum] gi|60470959|gb|EAL68929.1|_hypo		Contig 222	-	810	0	-	-			Contig 222	1796945:1	95.38	801	31	3	10	810	1	795	0	1277	0		Contig 222
WFes0013283	EE683289	41591560	C11_101804b_b	02101A10	02101A10	Contig 222	673	0	1		gi|28828113|gb|AAO50796.1|	29.91	107	69	4	759	457	401	499	4.2	34.27	gi|28828113|gb|AAO50796.1|_similar_to_Anabaena_sp._(strain_PCC_7120)._Hypothetical_WD-repeat_protein_alr2800_[Dictyostelium_discoideum] gi|66818573|ref|XP_642946.1|_hypothetical_protein_DDB0169012_[Dictyostelium_discoideum] gi|60470959|gb|EAL68929.1|_hypo		Contig 222	-	810	0	-	-			Contig 222	1796945:1	95.38	801	31	3	10	810	1	795	0	1277	0		Contig 222
WFes0013510	EE682003	41590274	F02_101804b_b	02071B02	02071B02	Contig 222	673	0	1		gi|28828113|gb|AAO50796.1|	29.91	107	69	4	759	457	401	499	4.2	34.27	gi|28828113|gb|AAO50796.1|_similar_to_Anabaena_sp._(strain_PCC_7120)._Hypothetical_WD-repeat_protein_alr2800_[Dictyostelium_discoideum] gi|66818573|ref|XP_642946.1|_hypothetical_protein_DDB0169012_[Dictyostelium_discoideum] gi|60470959|gb|EAL68929.1|_hypo		Contig 222	-	810	0	-	-			Contig 222	1796945:1	95.38	801	31	3	10	810	1	795	0	1277	0		Contig 222
WFes0000692	EE682629	41590900	072203d_C02_d_007	02092C02	02092C02	Contig 223	410	1	0		gi|31241003|ref|XP_320915.1|	82.68	127	22	0	48	428	1	127	4.9e-57	222.2	gi|31241003|ref|XP_320915.1|_ENSANGP00000017702_[Anopheles_gambiae_str._PEST] gi|30173524|gb|EAA00946.2|_ENSANGP00000017702_[Anopheles_gambiae_str._PEST]		Contig 223	ENSANGP00000017702	549	5	1e-57	0.92	GO:0006412, GO:0003735, GO:0005840,		Contig 223	1803072:846	99.81	540	1	0	10	549	1	540	0	1063	0		Contig 223	CG7939	75.4	126
WFes0013143	EE683134	41591405	B06_102504f_f	02113F03	02113F03	Contig 223	410	0	0		gi|31241003|ref|XP_320915.1|	82.68	127	22	0	48	428	1	127	4.9e-57	222.2	gi|31241003|ref|XP_320915.1|_ENSANGP00000017702_[Anopheles_gambiae_str._PEST] gi|30173524|gb|EAA00946.2|_ENSANGP00000017702_[Anopheles_gambiae_str._PEST]		Contig 223	ENSANGP00000017702	549	5	1e-57	0.92	GO:0006412, GO:0003735, GO:0005840,		Contig 223	1803072:846	99.81	540	1	0	10	549	1	540	0	1063	0		Contig 223	CG7939	75.4	126
WFes0013267	EE683272	41591543	C09_102504e_e	0141E10	01041E10	Contig 223	410	0	0		gi|31241003|ref|XP_320915.1|	82.68	127	22	0	48	428	1	127	4.9e-57	222.2	gi|31241003|ref|XP_320915.1|_ENSANGP00000017702_[Anopheles_gambiae_str._PEST] gi|30173524|gb|EAA00946.2|_ENSANGP00000017702_[Anopheles_gambiae_str._PEST]		Contig 223	ENSANGP00000017702	549	5	1e-57	0.92	GO:0006412, GO:0003735, GO:0005840,		Contig 223	1803072:846	99.81	540	1	0	10	549	1	540	0	1063	0		Contig 223	CG7939	75.4	126
WFes0013480	EE681969	41590240	E10_102504f_f	01033A06	01033A06	Contig 223	410	0	0		gi|31241003|ref|XP_320915.1|	82.68	127	22	0	48	428	1	127	4.9e-57	222.2	gi|31241003|ref|XP_320915.1|_ENSANGP00000017702_[Anopheles_gambiae_str._PEST] gi|30173524|gb|EAA00946.2|_ENSANGP00000017702_[Anopheles_gambiae_str._PEST]		Contig 223	ENSANGP00000017702	549	5	1e-57	0.92	GO:0006412, GO:0003735, GO:0005840,		Contig 223	1803072:846	99.81	540	1	0	10	549	1	540	0	1063	0		Contig 223	CG7939	75.4	126
WFes0013640	EE682147	41590418	G05_102504e_e	02074E12	02074E12	Contig 223	410	0	0		gi|31241003|ref|XP_320915.1|	82.68	127	22	0	48	428	1	127	4.9e-57	222.2	gi|31241003|ref|XP_320915.1|_ENSANGP00000017702_[Anopheles_gambiae_str._PEST] gi|30173524|gb|EAA00946.2|_ENSANGP00000017702_[Anopheles_gambiae_str._PEST]		Contig 223	ENSANGP00000017702	549	5	1e-57	0.92	GO:0006412, GO:0003735, GO:0005840,		Contig 223	1803072:846	99.81	540	1	0	10	549	1	540	0	1063	0		Contig 223	CG7939	75.4	126
WFes0000611	EE682543	41590814	072203c2_C12_c_087	02091C12	02091C12	Contig 224	734	1	0		gi|62083453|gb|AAX62451.1|	79.26	217	45	1	47	697	1	216	8.1e-92	339	gi|62083453|gb|AAX62451.1|_ribosomal_protein_S6_[Lysiphlebus_testaceipes]		Contig 224	ribosomal protein S6	817	5	1e-92	0.88	GO:0006412, GO:0003735, GO:0005840,		Contig 224	1803072:1163	99.63	811	3	0	7	817	26	836	0	1584	0		Contig 224	CG10944	72.81	217
WFes0013377	EE683391	41591662	D10_102504d2_d	01031B02	01031B02	Contig 224	734	0	0		gi|62083453|gb|AAX62451.1|	79.26	217	45	1	47	697	1	216	8.1e-92	339	gi|62083453|gb|AAX62451.1|_ribosomal_protein_S6_[Lysiphlebus_testaceipes]		Contig 224	ribosomal protein S6	817	5	1e-92	0.88	GO:0006412, GO:0003735, GO:0005840,		Contig 224	1803072:1163	99.63	811	3	0	7	817	26	836	0	1584	0		Contig 224	CG10944	72.81	217
WFes0013724	EE682238	41590509	H03_102504e_e	02112D11	02112D11	Contig 224	734	0	0		gi|62083453|gb|AAX62451.1|	79.26	217	45	1	47	697	1	216	8.1e-92	339	gi|62083453|gb|AAX62451.1|_ribosomal_protein_S6_[Lysiphlebus_testaceipes]		Contig 224	ribosomal protein S6	817	5	1e-92	0.88	GO:0006412, GO:0003735, GO:0005840,		Contig 224	1803072:1163	99.63	811	3	0	7	817	26	836	0	1584	0		Contig 224	CG10944	72.81	217
WFes0013739	EE682255	41590526	H05_102504e_e	02112F11	02112F11	Contig 224	734	0	0		gi|62083453|gb|AAX62451.1|	79.26	217	45	1	47	697	1	216	8.1e-92	339	gi|62083453|gb|AAX62451.1|_ribosomal_protein_S6_[Lysiphlebus_testaceipes]		Contig 224	ribosomal protein S6	817	5	1e-92	0.88	GO:0006412, GO:0003735, GO:0005840,		Contig 224	1803072:1163	99.63	811	3	0	7	817	26	836	0	1584	0		Contig 224	CG10944	72.81	217
WFes0013767	EE682285	41590556	H09_031805b_b	02064H08	02064H08	Contig 224	734	0	0		gi|62083453|gb|AAX62451.1|	79.26	217	45	1	47	697	1	216	8.1e-92	339	gi|62083453|gb|AAX62451.1|_ribosomal_protein_S6_[Lysiphlebus_testaceipes]		Contig 224	ribosomal protein S6	817	5	1e-92	0.88	GO:0006412, GO:0003735, GO:0005840,		Contig 224	1803072:1163	99.63	811	3	0	7	817	26	836	0	1584	0		Contig 224	CG10944	72.81	217
WFes0000448	EE682893	41591164	070803c_C11_c_082	01002C11	01002C11	Contig 225		1	0		mtDNA													Contig 225								Contig 225												0		Contig 225
WFes0000645	EE682579	41590850	072203c2_F11_c_092	02091F11	02091F11	Contig 225		1	0		mtDNA													Contig 225								Contig 225												0		Contig 225
WFes0000661	EE682597	41590868	072203c2_H04_c_041	02091H04	02091H04	Contig 225		1	0		mtDNA													Contig 225								Contig 225												0		Contig 225
WFes0000842	EE682795	41591066	072503b_B12_b_094	01004B12	01004B12	Contig 225		1	0		mtDNA													Contig 225								Contig 225												0		Contig 225
WFes0013649	EE682157	41590428	G06_102504e_e	02084C04	02084C04	Contig 225		0	0		mtDNA													Contig 225								Contig 225												0		Contig 225
WFes0000455	EE682971	41591242	070803c_D06_c_046	01002D06	01002D06	Contig 226	129	1	0		gi|46100551|gb|EAK85784.1|	35.38	65	42	1	35	229	569	631	4.4	32.34	gi|46100551|gb|EAK85784.1|_hypothetical_protein_UM04954.1_[Ustilago_maydis_521] gi|49077414|ref|XP_402569.1|_hypothetical_protein_UM04954.1_[Ustilago_maydis_521]		Contig 226	-	345	0	-	-			Contig 226	1803072:1173	100	334	0	0	11	344	4	337	3e-176	615	0		Contig 226
WFes0013394	EE683410	41591681	D12_102504g_g	02081C05	02081C05	Contig 226	129	0	0		gi|46100551|gb|EAK85784.1|	35.38	65	42	1	35	229	569	631	4.4	32.34	gi|46100551|gb|EAK85784.1|_hypothetical_protein_UM04954.1_[Ustilago_maydis_521] gi|49077414|ref|XP_402569.1|_hypothetical_protein_UM04954.1_[Ustilago_maydis_521]		Contig 226	-	345	0	-	-			Contig 226	1803072:1173	100	334	0	0	11	344	4	337	3e-176	615	0		Contig 226
WFes0013411	EE681893	41590164	E02_102504g_g	01032E05	01032E05	Contig 226	129	0	0		gi|46100551|gb|EAK85784.1|	35.38	65	42	1	35	229	569	631	4.4	32.34	gi|46100551|gb|EAK85784.1|_hypothetical_protein_UM04954.1_[Ustilago_maydis_521] gi|49077414|ref|XP_402569.1|_hypothetical_protein_UM04954.1_[Ustilago_maydis_521]		Contig 226	-	345	0	-	-			Contig 226	1803072:1173	100	334	0	0	11	344	4	337	3e-176	615	0		Contig 226
WFes0013618	EE682123	41590394	G02_111504e_e	02072B02	02072B02	Contig 226	129	1	0		gi|46100551|gb|EAK85784.1|	35.38	65	42	1	35	229	569	631	4.4	32.34	gi|46100551|gb|EAK85784.1|_hypothetical_protein_UM04954.1_[Ustilago_maydis_521] gi|49077414|ref|XP_402569.1|_hypothetical_protein_UM04954.1_[Ustilago_maydis_521]		Contig 226	-	345	0	-	-			Contig 226	1803072:1173	100	334	0	0	11	344	4	337	3e-176	615	0		Contig 226
WFes0013782	EE682302	41590573	H10_111504e_e	02072C10	02072C10	Contig 226	129	1	0		gi|46100551|gb|EAK85784.1|	35.38	65	42	1	35	229	569	631	4.4	32.34	gi|46100551|gb|EAK85784.1|_hypothetical_protein_UM04954.1_[Ustilago_maydis_521] gi|49077414|ref|XP_402569.1|_hypothetical_protein_UM04954.1_[Ustilago_maydis_521]		Contig 226	-	345	0	-	-			Contig 226	1803072:1173	100	334	0	0	11	344	4	337	3e-176	615	0		Contig 226
WFes0000460	EE683026	41591297	070803c_D11_c_090	01002D11	01002D11	Contig 227	584	1	0		gi|2499378|sp|Q25157|OPSC1_HEMSA	39.18	194	118	1	159	740	1	192	4.6e-40	166.8	gi|2499378|sp|Q25157|OPSC1_HEMSA_Compound_eye_opsin_BCRH1 gi|829043|dbj|BAA09132.1|_opsin_BcRh1_[Hemigrapsus_sanguineus]		Contig 227	OPSC1 HEMSACompound eye opsin BCRH1	741	5	1e-40	0.62	GO:0007602, GO:0016021, GO:0001584, GO:0007186,		Contig 227	1803072:1213	99.86	731	1	0	11	741	1	731	0	1441	0		Contig 227	CG5192	39.13	161
WFes0000559	EE682487	41590758	070803d_E07_d_055	01003E07	01003E07	Contig 227	584	1	0		gi|2499378|sp|Q25157|OPSC1_HEMSA	39.18	194	118	1	159	740	1	192	4.6e-40	166.8	gi|2499378|sp|Q25157|OPSC1_HEMSA_Compound_eye_opsin_BCRH1 gi|829043|dbj|BAA09132.1|_opsin_BcRh1_[Hemigrapsus_sanguineus]		Contig 227	OPSC1 HEMSACompound eye opsin BCRH1	741	5	1e-40	0.62	GO:0007602, GO:0016021, GO:0001584, GO:0007186,		Contig 227	1803072:1213	99.86	731	1	0	11	741	1	731	0	1441	0		Contig 227	CG5192	39.13	161
WFes0000765	EE682709	41590980	072503a_A08_a_054	01001A08	01001A08	Contig 227	584	1	0		gi|2499378|sp|Q25157|OPSC1_HEMSA	39.18	194	118	1	159	740	1	192	4.6e-40	166.8	gi|2499378|sp|Q25157|OPSC1_HEMSA_Compound_eye_opsin_BCRH1 gi|829043|dbj|BAA09132.1|_opsin_BcRh1_[Hemigrapsus_sanguineus]		Contig 227	OPSC1 HEMSACompound eye opsin BCRH1	741	5	1e-40	0.62	GO:0007602, GO:0016021, GO:0001584, GO:0007186,		Contig 227	1803072:1213	99.86	731	1	0	11	741	1	731	0	1441	0		Contig 227	CG5192	39.13	161
WFes0013140	EE683131	41591402	B06_101804b_b	01002D11	01002D11	Contig 227	584	0	0		gi|2499378|sp|Q25157|OPSC1_HEMSA	39.18	194	118	1	159	740	1	192	4.6e-40	166.8	gi|2499378|sp|Q25157|OPSC1_HEMSA_Compound_eye_opsin_BCRH1 gi|829043|dbj|BAA09132.1|_opsin_BcRh1_[Hemigrapsus_sanguineus]		Contig 227	OPSC1 HEMSACompound eye opsin BCRH1	741	5	1e-40	0.62	GO:0007602, GO:0016021, GO:0001584, GO:0007186,		Contig 227	1803072:1213	99.86	731	1	0	11	741	1	731	0	1441	0		Contig 227	CG5192	39.13	161
WFes0013544	EE682040	41590311	F06_101804b_b	02071G07	02071G07	Contig 227	584	0	0		gi|2499378|sp|Q25157|OPSC1_HEMSA	39.18	194	118	1	159	740	1	192	4.6e-40	166.8	gi|2499378|sp|Q25157|OPSC1_HEMSA_Compound_eye_opsin_BCRH1 gi|829043|dbj|BAA09132.1|_opsin_BcRh1_[Hemigrapsus_sanguineus]		Contig 227	OPSC1 HEMSACompound eye opsin BCRH1	741	5	1e-40	0.62	GO:0007602, GO:0016021, GO:0001584, GO:0007186,		Contig 227	1803072:1213	99.86	731	1	0	11	741	1	731	0	1441	0		Contig 227	CG5192	39.13	161
WFes0000583	EE682513	41590784	072203c2_A07_c_050	02091A07	02091A07	Contig 228	479	1	0		gi|15213768|gb|AAK92159.1|	73.75	160	42	1	71	550	1	159	1.1e-57	224.9	gi|15213768|gb|AAK92159.1|_ribosomal_protein_L21_[Spodoptera_frugiperda]		Contig 228	ribosomal protein L21	642	5	1e-57	0.83	GO:0006412, GO:0003735, GO:0005840,		Contig 228	1793438:4	100	590	0	0	7	596	12	601	0	1170	0		Contig 228	CG12775	72.5	160
WFes0013034	EE683013	41591284	A05_102504e_e	01031H11	01031H11	Contig 228	479	0	0		gi|15213768|gb|AAK92159.1|	73.75	160	42	1	71	550	1	159	1.1e-57	224.9	gi|15213768|gb|AAK92159.1|_ribosomal_protein_L21_[Spodoptera_frugiperda]		Contig 228	ribosomal protein L21	642	5	1e-57	0.83	GO:0006412, GO:0003735, GO:0005840,		Contig 228	1793438:4	100	590	0	0	7	596	12	601	0	1170	0		Contig 228	CG12775	72.5	160
WFes0013152	EE683144	41591415	B07_102504f_f	01044D09	01044D09	Contig 228	479	0	0		gi|15213768|gb|AAK92159.1|	73.75	160	42	1	71	550	1	159	1.1e-57	224.9	gi|15213768|gb|AAK92159.1|_ribosomal_protein_L21_[Spodoptera_frugiperda]		Contig 228	ribosomal protein L21	642	5	1e-57	0.83	GO:0006412, GO:0003735, GO:0005840,		Contig 228	1793438:4	100	590	0	0	7	596	12	601	0	1170	0		Contig 228	CG12775	72.5	160
WFes0013481	EE681970	41590241	E10_102504g_g	02094F05	02094F05	Contig 228	479	0	0		gi|15213768|gb|AAK92159.1|	73.75	160	42	1	71	550	1	159	1.1e-57	224.9	gi|15213768|gb|AAK92159.1|_ribosomal_protein_L21_[Spodoptera_frugiperda]		Contig 228	ribosomal protein L21	642	5	1e-57	0.83	GO:0006412, GO:0003735, GO:0005840,		Contig 228	1793438:4	100	590	0	0	7	596	12	601	0	1170	0		Contig 228	CG12775	72.5	160
WFes0013538	EE682034	41590305	F05_102504f_f	02101E07	02101E07	Contig 228	479	0	0		gi|15213768|gb|AAK92159.1|	73.75	160	42	1	71	550	1	159	1.1e-57	224.9	gi|15213768|gb|AAK92159.1|_ribosomal_protein_L21_[Spodoptera_frugiperda]		Contig 228	ribosomal protein L21	642	5	1e-57	0.83	GO:0006412, GO:0003735, GO:0005840,		Contig 228	1793438:4	100	590	0	0	7	596	12	601	0	1170	0		Contig 228	CG12775	72.5	160
WFes0013798	EE682321	41590592	A01_063005d_d	02113C10	02113C10	Contig 229	513	1	1		gi|2358082|gb|AAB69054.1|	27.07	133	91	3	36	416	5	136	0.199	38.12	gi|2358082|gb|AAB69054.1|_dopamine-beta-hydroxylase_[Mus_musculus]		Contig 229	-	662	0	-	-			Contig 229	1794807:4	99.38	648	3	1	12	659	1	647	0	1245	0		Contig 229
WFes0013844	EE682371	41590642	C06_063005d_d	02071B05	02071B05	Contig 229	513	1	1		gi|2358082|gb|AAB69054.1|	27.07	133	91	3	36	416	5	136	0.199	38.12	gi|2358082|gb|AAB69054.1|_dopamine-beta-hydroxylase_[Mus_musculus]		Contig 229	-	662	0	-	-			Contig 229	1794807:4	99.38	648	3	1	12	659	1	647	0	1245	0		Contig 229
WFes0013873	EE682403	41590674	D10_063005d_d	02074A10	02074A10	Contig 229	513	1	1		gi|2358082|gb|AAB69054.1|	27.07	133	91	3	36	416	5	136	0.199	38.12	gi|2358082|gb|AAB69054.1|_dopamine-beta-hydroxylase_[Mus_musculus]		Contig 229	-	662	0	-	-			Contig 229	1794807:4	99.38	648	3	1	12	659	1	647	0	1245	0		Contig 229
WFes0013894	EE682426	41590697	E10_063005e_e	02101C09	02101C09	Contig 229	513	1	1		gi|2358082|gb|AAB69054.1|	27.07	133	91	3	36	416	5	136	0.199	38.12	gi|2358082|gb|AAB69054.1|_dopamine-beta-hydroxylase_[Mus_musculus]		Contig 229	-	662	0	-	-			Contig 229	1794807:4	99.38	648	3	1	12	659	1	647	0	1245	0		Contig 229
WFes0013939	EE682477	41590748	H10_063005e_e	02113B10	02113B10	Contig 229	513	1	1		gi|2358082|gb|AAB69054.1|	27.07	133	91	3	36	416	5	136	0.199	38.12	gi|2358082|gb|AAB69054.1|_dopamine-beta-hydroxylase_[Mus_musculus]		Contig 229	-	662	0	-	-			Contig 229	1794807:4	99.38	648	3	1	12	659	1	647	0	1245	0		Contig 229
WFes0013311	EE683320	41591591	D02_102504g_g	02101A07	02101A07	Contig 23	566	0	0		gi|29124932|gb|AAO63548.1|	44.51	182	88	5	105	611	23	201	1.3e-34	148.7	gi|29124932|gb|AAO63548.1|_cuticle_protein_[Brevicoryne_brassicae]		Contig 23	cuticle protein	731	5	1e-34	0.57	GO:0042302,		Contig 23	1803072:1196	98.49	727	2	2	12	729	2	728	0	1354	0		Contig 23	CG6305	50.72	69
WFes0000466	EE683093	41591364	070803c_E06_c_039	01002E06	01002E06	Contig 230	245	1	1		gi|8954376|ref|NP_059366.1|	30.14	73	46	3	675	472	14	78	2.8	34.65	gi|8954376|ref|NP_059366.1|_ABC_transporter_ATP-binding_subunit_[Cyanidioschyzon_merolae] gi|7514288|pir||B58932_ATP-binding_subunit_of_ABC_transporter_for_cytochrome_c1_-_Cyanidioschyzon_merolae_mitochondrion gi|4115790|dbj|BAA36528.1|_ATP-binding_subuni		Contig 230	-	751	0	-	-			Contig 230	1796487:1	98.64	737	6	2	15	751	6	738	0	1370	0		Contig 230
WFes0000751	EE682694	41590965	072203d_H04_d_041	02092H04	02092H04	Contig 230	245	1	1		gi|8954376|ref|NP_059366.1|	30.14	73	46	3	675	472	14	78	2.8	34.65	gi|8954376|ref|NP_059366.1|_ABC_transporter_ATP-binding_subunit_[Cyanidioschyzon_merolae] gi|7514288|pir||B58932_ATP-binding_subunit_of_ABC_transporter_for_cytochrome_c1_-_Cyanidioschyzon_merolae_mitochondrion gi|4115790|dbj|BAA36528.1|_ATP-binding_subuni		Contig 230	-	751	0	-	-			Contig 230	1796487:1	98.64	737	6	2	15	751	6	738	0	1370	0		Contig 230
WFes0013845	EE682372	41590643	C06_063005e_e	0114A04	01014A04	Contig 230	245	1	1		gi|8954376|ref|NP_059366.1|	30.14	73	46	3	675	472	14	78	2.8	34.65	gi|8954376|ref|NP_059366.1|_ABC_transporter_ATP-binding_subunit_[Cyanidioschyzon_merolae] gi|7514288|pir||B58932_ATP-binding_subunit_of_ABC_transporter_for_cytochrome_c1_-_Cyanidioschyzon_merolae_mitochondrion gi|4115790|dbj|BAA36528.1|_ATP-binding_subuni		Contig 230	-	751	0	-	-			Contig 230	1796487:1	98.64	737	6	2	15	751	6	738	0	1370	0		Contig 230
WFes0013518	EE682012	41590283	F03_101804b_b	02071C05	02071C05	Contig 230	245	0	1		gi|8954376|ref|NP_059366.1|	30.14	73	46	3	675	472	14	78	2.8	34.65	gi|8954376|ref|NP_059366.1|_ABC_transporter_ATP-binding_subunit_[Cyanidioschyzon_merolae] gi|7514288|pir||B58932_ATP-binding_subunit_of_ABC_transporter_for_cytochrome_c1_-_Cyanidioschyzon_merolae_mitochondrion gi|4115790|dbj|BAA36528.1|_ATP-binding_subuni		Contig 230	-	751	0	-	-			Contig 230	1796487:1	98.64	737	6	2	15	751	6	738	0	1370	0		Contig 230
WFes0013666	EE682175	41590446	G08_102504d2_d	02071C05	02071C05	Contig 230	245	0	1		gi|8954376|ref|NP_059366.1|	30.14	73	46	3	675	472	14	78	2.8	34.65	gi|8954376|ref|NP_059366.1|_ABC_transporter_ATP-binding_subunit_[Cyanidioschyzon_merolae] gi|7514288|pir||B58932_ATP-binding_subunit_of_ABC_transporter_for_cytochrome_c1_-_Cyanidioschyzon_merolae_mitochondrion gi|4115790|dbj|BAA36528.1|_ATP-binding_subuni		Contig 230	-	751	0	-	-			Contig 230	1796487:1	98.64	737	6	2	15	751	6	738	0	1370	0		Contig 230
WFes0000977	EE682935	41591206	072503d2_C06_d2_039	02094C06	02094C06	Contig 231	506	1	0		gi|54609331|gb|AAV34881.1|	79.13	115	24	0	113	457	1	115	2.1e-46	187.2	gi|54609331|gb|AAV34881.1|_ribosomal_protein_S24_[Bombyx_mori] gi|46394422|gb|AAS91555.1|_ribosomal_protein_S24_[Bombyx_mori]		Contig 231	ribosomal protein S24e	593	5	1e-47	0.88	GO:0006412, GO:0003735, GO:0005840,		Contig 231	1801718:1	99.45	548	2	1	46	593	1	547	0	1055	0		Contig 231	CG3751	79.13	115
WFes0013019	EE682997	41591268	A03_102504e_e	01031E07	01031E07	Contig 231	506	0	0		gi|54609331|gb|AAV34881.1|	79.13	115	24	0	113	457	1	115	2.1e-46	187.2	gi|54609331|gb|AAV34881.1|_ribosomal_protein_S24_[Bombyx_mori] gi|46394422|gb|AAS91555.1|_ribosomal_protein_S24_[Bombyx_mori]		Contig 231	ribosomal protein S24e	593	5	1e-47	0.88	GO:0006412, GO:0003735, GO:0005840,		Contig 231	1801718:1	99.45	548	2	1	46	593	1	547	0	1055	0		Contig 231	CG3751	79.13	115
WFes0013208	EE683207	41591478	C02_031805b_b	01044E05	01044E05	Contig 231	506	0	0		gi|54609331|gb|AAV34881.1|	79.13	115	24	0	113	457	1	115	2.1e-46	187.2	gi|54609331|gb|AAV34881.1|_ribosomal_protein_S24_[Bombyx_mori] gi|46394422|gb|AAS91555.1|_ribosomal_protein_S24_[Bombyx_mori]		Contig 231	ribosomal protein S24e	593	5	1e-47	0.88	GO:0006412, GO:0003735, GO:0005840,		Contig 231	1801718:1	99.45	548	2	1	46	593	1	547	0	1055	0		Contig 231	CG3751	79.13	115
WFes0013469	EE681957	41590228	E09_102504d2_d	01031E07	01031E07	Contig 231	506	0	0		gi|54609331|gb|AAV34881.1|	79.13	115	24	0	113	457	1	115	2.1e-46	187.2	gi|54609331|gb|AAV34881.1|_ribosomal_protein_S24_[Bombyx_mori] gi|46394422|gb|AAS91555.1|_ribosomal_protein_S24_[Bombyx_mori]		Contig 231	ribosomal protein S24e	593	5	1e-47	0.88	GO:0006412, GO:0003735, GO:0005840,		Contig 231	1801718:1	99.45	548	2	1	46	593	1	547	0	1055	0		Contig 231	CG3751	79.13	115
WFes0013693	EE682204	41590475	G11_102504f_f	02111D11	02111D11	Contig 231	506	0	0		gi|54609331|gb|AAV34881.1|	79.13	115	24	0	113	457	1	115	2.1e-46	187.2	gi|54609331|gb|AAV34881.1|_ribosomal_protein_S24_[Bombyx_mori] gi|46394422|gb|AAS91555.1|_ribosomal_protein_S24_[Bombyx_mori]		Contig 231	ribosomal protein S24e	593	5	1e-47	0.88	GO:0006412, GO:0003735, GO:0005840,		Contig 231	1801718:1	99.45	548	2	1	46	593	1	547	0	1055	0		Contig 231	CG3751	79.13	115
WFes0000511	EE682033	41590304	070803d_B02_d_025	01003B02	01003B02	Contig 232	546	1	1		gi|28871817|ref|NP_794436.1|	29.87	77	54	1	335	565	1229	1297	2.4	35.04	gi|28871817|ref|NP_794436.1|_coronafacic_acid_polyketide_synthetase_II_[Pseudomonas_syringae_pv._tomato_str._DC3000] gi|28855069|gb|AAO58131.1|_coronafacic_acid_polyketide_synthetase_II_[Pseudomonas_syringae_pv._tomato_str._DC3000]		Contig 232	-	799	0	-	-			Contig 232	1794091:4	95.29	765	25	10	10	774	1	754	0	1154	0		Contig 232
WFes0013831	EE682357	41590628	B09_063005e_e	0111A01	01011A01	Contig 232	546	1	1		gi|28871817|ref|NP_794436.1|	29.87	77	54	1	335	565	1229	1297	2.4	35.04	gi|28871817|ref|NP_794436.1|_coronafacic_acid_polyketide_synthetase_II_[Pseudomonas_syringae_pv._tomato_str._DC3000] gi|28855069|gb|AAO58131.1|_coronafacic_acid_polyketide_synthetase_II_[Pseudomonas_syringae_pv._tomato_str._DC3000]		Contig 232	-	799	0	-	-			Contig 232	1794091:4	95.29	765	25	10	10	774	1	754	0	1154	0		Contig 232
WFes0013834	EE682360	41590631	B11_063005e_e	0111B12	01011B12	Contig 232	546	1	1		gi|28871817|ref|NP_794436.1|	29.87	77	54	1	335	565	1229	1297	2.4	35.04	gi|28871817|ref|NP_794436.1|_coronafacic_acid_polyketide_synthetase_II_[Pseudomonas_syringae_pv._tomato_str._DC3000] gi|28855069|gb|AAO58131.1|_coronafacic_acid_polyketide_synthetase_II_[Pseudomonas_syringae_pv._tomato_str._DC3000]		Contig 232	-	799	0	-	-			Contig 232	1794091:4	95.29	765	25	10	10	774	1	754	0	1154	0		Contig 232
WFes0013522	EE682016	41590287	F03_111504d_d	02102E02	02102E02	Contig 232	546	1	1		gi|28871817|ref|NP_794436.1|	29.87	77	54	1	335	565	1229	1297	2.4	35.04	gi|28871817|ref|NP_794436.1|_coronafacic_acid_polyketide_synthetase_II_[Pseudomonas_syringae_pv._tomato_str._DC3000] gi|28855069|gb|AAO58131.1|_coronafacic_acid_polyketide_synthetase_II_[Pseudomonas_syringae_pv._tomato_str._DC3000]		Contig 232	-	799	0	-	-			Contig 232	1794091:4	95.29	765	25	10	10	774	1	754	0	1154	0		Contig 232
WFes0013933	EE682470	41590741	H04_063005e_e	02111C04	02111C04	Contig 232	546	1	1		gi|28871817|ref|NP_794436.1|	29.87	77	54	1	335	565	1229	1297	2.4	35.04	gi|28871817|ref|NP_794436.1|_coronafacic_acid_polyketide_synthetase_II_[Pseudomonas_syringae_pv._tomato_str._DC3000] gi|28855069|gb|AAO58131.1|_coronafacic_acid_polyketide_synthetase_II_[Pseudomonas_syringae_pv._tomato_str._DC3000]		Contig 232	-	799	0	-	-			Contig 232	1794091:4	95.29	765	25	10	10	774	1	754	0	1154	0		Contig 232
WFes0000537	EE682320	41590591	070803d_C08_d_066	01003C08	01003C08	Contig 233	428	1	0		gi|50344512|emb|CAH04342.1|	96.5	143	5	0	50	478	1	143	2.6e-75	282.7	gi|50344512|emb|CAH04342.1|_S23e_ribosomal_protein_[Carabus_granulatus]		Contig 233	ribosomal protein S23e	521	5	1e-75	0.97	GO:0006412, GO:0015935, GO:0003735,		Contig 233	1795407:8	99.81	513	0	1	10	521	5	517	0	1001	0		Contig 233	CG8415	95.1	143
WFes0000947	EE682903	41591174	072503c_G08_c_065	02093G08	02093G08	Contig 233	428	1	0		gi|50344512|emb|CAH04342.1|	96.5	143	5	0	50	478	1	143	2.6e-75	282.7	gi|50344512|emb|CAH04342.1|_S23e_ribosomal_protein_[Carabus_granulatus]		Contig 233	ribosomal protein S23e	521	5	1e-75	0.97	GO:0006412, GO:0015935, GO:0003735,		Contig 233	1795407:8	99.81	513	0	1	10	521	5	517	0	1001	0		Contig 233	CG8415	95.1	143
WFes0013827	EE682352	41590623	B07_063005e_e	01044F11	01044F11	Contig 233	428	1	0		gi|50344512|emb|CAH04342.1|	96.5	143	5	0	50	478	1	143	2.6e-75	282.7	gi|50344512|emb|CAH04342.1|_S23e_ribosomal_protein_[Carabus_granulatus]		Contig 233	ribosomal protein S23e	521	5	1e-75	0.97	GO:0006412, GO:0015935, GO:0003735,		Contig 233	1795407:8	99.81	513	0	1	10	521	5	517	0	1001	0		Contig 233	CG8415	95.1	143
WFes0013221	EE683221	41591492	C03_102504e_e	01033D10	01033D10	Contig 233	428	0	0		gi|50344512|emb|CAH04342.1|	96.5	143	5	0	50	478	1	143	2.6e-75	282.7	gi|50344512|emb|CAH04342.1|_S23e_ribosomal_protein_[Carabus_granulatus]		Contig 233	ribosomal protein S23e	521	5	1e-75	0.97	GO:0006412, GO:0015935, GO:0003735,		Contig 233	1795407:8	99.81	513	0	1	10	521	5	517	0	1001	0		Contig 233	CG8415	95.1	143
WFes0013229	EE683230	41591501	C04_102504e_e	01033E08	01033E08	Contig 233	428	0	0		gi|50344512|emb|CAH04342.1|	96.5	143	5	0	50	478	1	143	2.6e-75	282.7	gi|50344512|emb|CAH04342.1|_S23e_ribosomal_protein_[Carabus_granulatus]		Contig 233	ribosomal protein S23e	521	5	1e-75	0.97	GO:0006412, GO:0015935, GO:0003735,		Contig 233	1795407:8	99.81	513	0	1	10	521	5	517	0	1001	0		Contig 233	CG8415	95.1	143
WFes0000534	EE682286	41590557	070803d_C05_d_038	01003C05	01003C05	Contig 234	563	1	0		gi|48098918|ref|XP_392565.1|	81.91	188	34	0	56	619	1	188	2e-84	313.9	gi|48098918|ref|XP_392565.1|_PREDICTED:_similar_to_ribosomal_protein_L18_[Apis_mellifera]		Contig 234	PREDICTED: similar to ribosomal protein L18	689	5	1e-84	0.87	GO:0006412, GO:0003735, GO:0005840,		Contig 234	1799830:3	99.56	678	3	0	12	689	32	709	0	1320	0		Contig 234	CG8615	76.6	188
WFes0013418	EE681901	41590172	E03_102504g_g	01004F01	01004F01	Contig 234	563	0	0		gi|48098918|ref|XP_392565.1|	81.91	188	34	0	56	619	1	188	2e-84	313.9	gi|48098918|ref|XP_392565.1|_PREDICTED:_similar_to_ribosomal_protein_L18_[Apis_mellifera]		Contig 234	PREDICTED: similar to ribosomal protein L18	689	5	1e-84	0.87	GO:0006412, GO:0003735, GO:0005840,		Contig 234	1799830:3	99.56	678	3	0	12	689	32	709	0	1320	0		Contig 234	CG8615	76.6	188
WFes0013651	EE682159	41590430	G06_102504g_g	0112B10	01012B10	Contig 234	563	0	0		gi|48098918|ref|XP_392565.1|	81.91	188	34	0	56	619	1	188	2e-84	313.9	gi|48098918|ref|XP_392565.1|_PREDICTED:_similar_to_ribosomal_protein_L18_[Apis_mellifera]		Contig 234	PREDICTED: similar to ribosomal protein L18	689	5	1e-84	0.87	GO:0006412, GO:0003735, GO:0005840,		Contig 234	1799830:3	99.56	678	3	0	12	689	32	709	0	1320	0		Contig 234	CG8615	76.6	188
WFes0000787	EE682733	41591004	072503a_D02_a_015	01001D02	01001D02	Contig 235	500	1	0		gi|66515955|ref|XP_623272.1|	71.7	106	30	0	215	532	38	143	2.5e-39	163.7	gi|66515955|ref|XP_623272.1|_PREDICTED:_similar_to_ribosomal_protein_L35A_[Apis_mellifera] gi|48109133|ref|XP_393102.1|_PREDICTED:_similar_to_ribosomal_protein_L35A_[Apis_mellifera]		Contig 235	PREDICTED: similar to ribosomal protein L35A	593	5	1e-39	0.82	GO:0006412, GO:0003735, GO:0005840,		Contig 235	1793697:7	99.83	587	0	1	1	587	24	609	0	1148	0		Contig 235	CG2099	62.26	106
WFes0000811	EE682761	41591032	072503a_G02_a_017	01001G02	01001G02	Contig 235	500	1	0		gi|66515955|ref|XP_623272.1|	71.7	106	30	0	215	532	38	143	2.5e-39	163.7	gi|66515955|ref|XP_623272.1|_PREDICTED:_similar_to_ribosomal_protein_L35A_[Apis_mellifera] gi|48109133|ref|XP_393102.1|_PREDICTED:_similar_to_ribosomal_protein_L35A_[Apis_mellifera]		Contig 235	PREDICTED: similar to ribosomal protein L35A	593	5	1e-39	0.82	GO:0006412, GO:0003735, GO:0005840,		Contig 235	1793697:7	99.83	587	0	1	1	587	24	609	0	1148	0		Contig 235	CG2099	62.26	106
WFes0000869	EE682823	41591094	072503b_F04_b_032	01004F04	01004F04	Contig 235	500	1	0		gi|66515955|ref|XP_623272.1|	71.7	106	30	0	215	532	38	143	2.5e-39	163.7	gi|66515955|ref|XP_623272.1|_PREDICTED:_similar_to_ribosomal_protein_L35A_[Apis_mellifera] gi|48109133|ref|XP_393102.1|_PREDICTED:_similar_to_ribosomal_protein_L35A_[Apis_mellifera]		Contig 235	PREDICTED: similar to ribosomal protein L35A	593	5	1e-39	0.82	GO:0006412, GO:0003735, GO:0005840,		Contig 235	1793697:7	99.83	587	0	1	1	587	24	609	0	1148	0		Contig 235	CG2099	62.26	106
WFes0013343	EE683355	41591626	D06_102504e_e	02062C01	02062C01	Contig 235	500	0	0		gi|66515955|ref|XP_623272.1|	71.7	106	30	0	215	532	38	143	2.5e-39	163.7	gi|66515955|ref|XP_623272.1|_PREDICTED:_similar_to_ribosomal_protein_L35A_[Apis_mellifera] gi|48109133|ref|XP_393102.1|_PREDICTED:_similar_to_ribosomal_protein_L35A_[Apis_mellifera]		Contig 235	PREDICTED: similar to ribosomal protein L35A	593	5	1e-39	0.82	GO:0006412, GO:0003735, GO:0005840,		Contig 235	1793697:7	99.83	587	0	1	1	587	24	609	0	1148	0		Contig 235	CG2099	62.26	106
WFes0013551	EE682048	41590319	F07_031805b_b	02114D03	02114D03	Contig 235	500	0	0		gi|66515955|ref|XP_623272.1|	71.7	106	30	0	215	532	38	143	2.5e-39	163.7	gi|66515955|ref|XP_623272.1|_PREDICTED:_similar_to_ribosomal_protein_L35A_[Apis_mellifera] gi|48109133|ref|XP_393102.1|_PREDICTED:_similar_to_ribosomal_protein_L35A_[Apis_mellifera]		Contig 235	PREDICTED: similar to ribosomal protein L35A	593	5	1e-39	0.82	GO:0006412, GO:0003735, GO:0005840,		Contig 235	1793697:7	99.83	587	0	1	1	587	24	609	0	1148	0		Contig 235	CG2099	62.26	106
WFes0000563	EE682491	41590762	070803d_E12_d_099	01003E12	01003E12	Contig 236	368	1	0		gi|13385044|ref|NP_079868.1|	76.42	123	29	0	46	414	1	123	2.1e-32	140.2	gi|13385044|ref|NP_079868.1|_ribosomal_protein_L35_[Mus_musculus] gi|57702|emb|CAA36001.1|_unnamed_protein_product_[Rattus_norvegicus] gi|37231611|gb|AAH58499.1|_Ribosomal_protein_L35_[Rattus_norvegicus] gi|132917|sp|P17078|RL35_RAT_60S_ribosomal_protein_		Contig 236	ribosomal protein L35	515	5	1e-32	0.83	GO:0006412, GO:0003735, GO:0005840,		Contig 236	1803072:1259	99.78	461	1	0	10	470	20	480	0	906	0		Contig 236	CG4111	71.54	123
WFes0000999	EE682958	41591229	072503d2_G01_d2_005	02094G01	02094G01	Contig 236	368	1	0		gi|13385044|ref|NP_079868.1|	76.42	123	29	0	46	414	1	123	2.1e-32	140.2	gi|13385044|ref|NP_079868.1|_ribosomal_protein_L35_[Mus_musculus] gi|57702|emb|CAA36001.1|_unnamed_protein_product_[Rattus_norvegicus] gi|37231611|gb|AAH58499.1|_Ribosomal_protein_L35_[Rattus_norvegicus] gi|132917|sp|P17078|RL35_RAT_60S_ribosomal_protein_		Contig 236	ribosomal protein L35	515	5	1e-32	0.83	GO:0006412, GO:0003735, GO:0005840,		Contig 236	1803072:1259	99.78	461	1	0	10	470	20	480	0	906	0		Contig 236	CG4111	71.54	123
WFes0013161	EE683154	41591425	B08_102504f_f	02094G01	02094G01	Contig 236	368	0	0		gi|13385044|ref|NP_079868.1|	76.42	123	29	0	46	414	1	123	2.1e-32	140.2	gi|13385044|ref|NP_079868.1|_ribosomal_protein_L35_[Mus_musculus] gi|57702|emb|CAA36001.1|_unnamed_protein_product_[Rattus_norvegicus] gi|37231611|gb|AAH58499.1|_Ribosomal_protein_L35_[Rattus_norvegicus] gi|132917|sp|P17078|RL35_RAT_60S_ribosomal_protein_		Contig 236	ribosomal protein L35	515	5	1e-32	0.83	GO:0006412, GO:0003735, GO:0005840,		Contig 236	1803072:1259	99.78	461	1	0	10	470	20	480	0	906	0		Contig 236	CG4111	71.54	123
WFes0013170	EE683164	41591435	B09_102504f_f	02104A07	02104A07	Contig 236	368	0	0		gi|13385044|ref|NP_079868.1|	76.42	123	29	0	46	414	1	123	2.1e-32	140.2	gi|13385044|ref|NP_079868.1|_ribosomal_protein_L35_[Mus_musculus] gi|57702|emb|CAA36001.1|_unnamed_protein_product_[Rattus_norvegicus] gi|37231611|gb|AAH58499.1|_Ribosomal_protein_L35_[Rattus_norvegicus] gi|132917|sp|P17078|RL35_RAT_60S_ribosomal_protein_		Contig 236	ribosomal protein L35	515	5	1e-32	0.83	GO:0006412, GO:0003735, GO:0005840,		Contig 236	1803072:1259	99.78	461	1	0	10	470	20	480	0	906	0		Contig 236	CG4111	71.54	123
WFes0013764	EE682282	41590553	H08_102504f_f	02082H03	02082H03	Contig 236	368	0	0		gi|13385044|ref|NP_079868.1|	76.42	123	29	0	46	414	1	123	2.1e-32	140.2	gi|13385044|ref|NP_079868.1|_ribosomal_protein_L35_[Mus_musculus] gi|57702|emb|CAA36001.1|_unnamed_protein_product_[Rattus_norvegicus] gi|37231611|gb|AAH58499.1|_Ribosomal_protein_L35_[Rattus_norvegicus] gi|132917|sp|P17078|RL35_RAT_60S_ribosomal_protein_		Contig 236	ribosomal protein L35	515	5	1e-32	0.83	GO:0006412, GO:0003735, GO:0005840,		Contig 236	1803072:1259	99.78	461	1	0	10	470	20	480	0	906	0		Contig 236	CG4111	71.54	123
WFes0013786	EE682306	41590577	H11_102504e_e	02101D08	02101D08	Contig 236	368	0	0		gi|13385044|ref|NP_079868.1|	76.42	123	29	0	46	414	1	123	2.1e-32	140.2	gi|13385044|ref|NP_079868.1|_ribosomal_protein_L35_[Mus_musculus] gi|57702|emb|CAA36001.1|_unnamed_protein_product_[Rattus_norvegicus] gi|37231611|gb|AAH58499.1|_Ribosomal_protein_L35_[Rattus_norvegicus] gi|132917|sp|P17078|RL35_RAT_60S_ribosomal_protein_		Contig 236	ribosomal protein L35	515	5	1e-32	0.83	GO:0006412, GO:0003735, GO:0005840,		Contig 236	1803072:1259	99.78	461	1	0	10	470	20	480	0	906	0		Contig 236	CG4111	71.54	123
WFes0000428	EE682682	41590953	070803c_B06_c_045	01002B06	01002B06	Contig 237	220	1	1		gi|66571238|gb|AAY51584.1|	37.5	48	30	0	215	72	53	100	2.9	33.5	gi|66571238|gb|AAY51584.1|_IP01192p_[Drosophila_melanogaster]		Contig 237	-	530	0	-	-			Contig 237	1803072:994	99.42	516	2	1	15	529	1	516	0	991	0		Contig 237
WFes0000425	EE682649	41590920	070803c_H07_c_060	01002H07	01002H07	Contig 237	220	1	1		gi|66571238|gb|AAY51584.1|	37.5	48	30	0	215	72	53	100	2.9	33.5	gi|66571238|gb|AAY51584.1|_IP01192p_[Drosophila_melanogaster]		Contig 237	-	530	0	-	-			Contig 237	1803072:994	99.42	516	2	1	15	529	1	516	0	991	0		Contig 237
WFes0000571	EE682500	41590771	070803d_F08_d_075	01003F08	01003F08	Contig 237	220	1	1		gi|66571238|gb|AAY51584.1|	37.5	48	30	0	215	72	53	100	2.9	33.5	gi|66571238|gb|AAY51584.1|_IP01192p_[Drosophila_melanogaster]		Contig 237	-	530	0	-	-			Contig 237	1803072:994	99.42	516	2	1	15	529	1	516	0	991	0		Contig 237
WFes0000801	EE682750	41591021	072503a_F02_a_016	01001F02	01001F02	Contig 237	220	1	1		gi|66571238|gb|AAY51584.1|	37.5	48	30	0	215	72	53	100	2.9	33.5	gi|66571238|gb|AAY51584.1|_IP01192p_[Drosophila_melanogaster]		Contig 237	-	530	0	-	-			Contig 237	1803072:994	99.42	516	2	1	15	529	1	516	0	991	0		Contig 237
WFes0013099	EE683086	41591357	B01_102504d2_d	0114E02	01014E02	Contig 237	220	0	1		gi|66571238|gb|AAY51584.1|	37.5	48	30	0	215	72	53	100	2.9	33.5	gi|66571238|gb|AAY51584.1|_IP01192p_[Drosophila_melanogaster]		Contig 237	-	530	0	-	-			Contig 237	1803072:994	99.42	516	2	1	15	529	1	516	0	991	0		Contig 237
WFes0013202	EE683200	41591471	C01_102504d2_d	02061A12	02061A12	Contig 237	220	0	1		gi|66571238|gb|AAY51584.1|	37.5	48	30	0	215	72	53	100	2.9	33.5	gi|66571238|gb|AAY51584.1|_IP01192p_[Drosophila_melanogaster]		Contig 237	-	530	0	-	-			Contig 237	1803072:994	99.42	516	2	1	15	529	1	516	0	991	0		Contig 237
WFes0000561	EE682489	41590760	070803d_E10_d_083	01003E10	01003E10	Contig 238	956	1	0		gi|18253041|gb|AAL62465.1|	73.35	319	85	1	76	1032	1	315	8e-124	446	gi|18253041|gb|AAL62465.1|_60S_acidic_ribosomal_protein_P0_[Spodoptera_frugiperda]		Contig 238	60S acidic ribosomal protein P0	1152	5	1e-124	0.85	GO:0006414, GO:0003735, GO:0005840,		Contig 238	1803195:1	99.89	893	1	0	10	902	1	893	0	1762	0		Contig 238	CG7490	71.47	319
WFes0000520	EE682133	41590404	070803d_H09_d_080	01003H09	01003H09	Contig 238	956	1	0		gi|18253041|gb|AAL62465.1|	73.35	319	85	1	76	1032	1	315	8e-124	446	gi|18253041|gb|AAL62465.1|_60S_acidic_ribosomal_protein_P0_[Spodoptera_frugiperda]		Contig 238	60S acidic ribosomal protein P0	1152	5	1e-124	0.85	GO:0006414, GO:0003735, GO:0005840,		Contig 238	1803195:1	99.89	893	1	0	10	902	1	893	0	1762	0		Contig 238	CG7490	71.47	319
WFes0013067	EE683050	41591321	A09_102504e_e	02061A04	02061A04	Contig 238	956	0	0		gi|18253041|gb|AAL62465.1|	73.35	319	85	1	76	1032	1	315	8e-124	446	gi|18253041|gb|AAL62465.1|_60S_acidic_ribosomal_protein_P0_[Spodoptera_frugiperda]		Contig 238	60S acidic ribosomal protein P0	1152	5	1e-124	0.85	GO:0006414, GO:0003735, GO:0005840,		Contig 238	1803195:1	99.89	893	1	0	10	902	1	893	0	1762	0		Contig 238	CG7490	71.47	319
WFes0013151	EE683143	41591414	B07_102504e_e	0141B09	01041B09	Contig 238	956	0	0		gi|18253041|gb|AAL62465.1|	73.35	319	85	1	76	1032	1	315	8e-124	446	gi|18253041|gb|AAL62465.1|_60S_acidic_ribosomal_protein_P0_[Spodoptera_frugiperda]		Contig 238	60S acidic ribosomal protein P0	1152	5	1e-124	0.85	GO:0006414, GO:0003735, GO:0005840,		Contig 238	1803195:1	99.89	893	1	0	10	902	1	893	0	1762	0		Contig 238	CG7490	71.47	319
WFes0013325	EE683335	41591606	D04_102504d2_d	01003E10	01003E10	Contig 238	956	0	0		gi|18253041|gb|AAL62465.1|	73.35	319	85	1	76	1032	1	315	8e-124	446	gi|18253041|gb|AAL62465.1|_60S_acidic_ribosomal_protein_P0_[Spodoptera_frugiperda]		Contig 238	60S acidic ribosomal protein P0	1152	5	1e-124	0.85	GO:0006414, GO:0003735, GO:0005840,		Contig 238	1803195:1	99.89	893	1	0	10	902	1	893	0	1762	0		Contig 238	CG7490	71.47	319
WFes0013604	EE682107	41590378	G01_050305b_b	0112C04	01012C04	Contig 238	956	0	0		gi|18253041|gb|AAL62465.1|	73.35	319	85	1	76	1032	1	315	8e-124	446	gi|18253041|gb|AAL62465.1|_60S_acidic_ribosomal_protein_P0_[Spodoptera_frugiperda]		Contig 238	60S acidic ribosomal protein P0	1152	5	1e-124	0.85	GO:0006414, GO:0003735, GO:0005840,		Contig 238	1803195:1	99.89	893	1	0	10	902	1	893	0	1762	0		Contig 238	CG7490	71.47	319
WFes0000642	EE682576	41590847	072203c2_F08_c_064	02091F08	02091F08	Contig 239	309	1	0		gi|53688908|ref|ZP_00112125.2|	43.18	44	24	1	228	356	64	107	9.1	32.73	gi|53688908|ref|ZP_00112125.2|_COG0605:_Superoxide_dismutase_[Nostoc_punctiforme_PCC_73102]		Contig 239	-	689	0	-	-			Contig 239	1803072:1269	99.05	633	4	2	13	645	7	637	0	1191	0		Contig 239
WFes0000685	EE682621	41590892	072203d_B06_d_046	02092B06	02092B06	Contig 239	309	1	0		gi|53688908|ref|ZP_00112125.2|	43.18	44	24	1	228	356	64	107	9.1	32.73	gi|53688908|ref|ZP_00112125.2|_COG0605:_Superoxide_dismutase_[Nostoc_punctiforme_PCC_73102]		Contig 239	-	689	0	-	-			Contig 239	1803072:1269	99.05	633	4	2	13	645	7	637	0	1191	0		Contig 239
WFes0013013	EE682990	41591261	A02_102504g_g	02073C08	02073C08	Contig 239	309	0	0		gi|53688908|ref|ZP_00112125.2|	43.18	44	24	1	228	356	64	107	9.1	32.73	gi|53688908|ref|ZP_00112125.2|_COG0605:_Superoxide_dismutase_[Nostoc_punctiforme_PCC_73102]		Contig 239	-	689	0	-	-			Contig 239	1803072:1269	99.05	633	4	2	13	645	7	637	0	1191	0		Contig 239
WFes0013688	EE682199	41590470	G11_031805b_b	02081H04	02081H04	Contig 239	309	0	0		gi|53688908|ref|ZP_00112125.2|	43.18	44	24	1	228	356	64	107	9.1	32.73	gi|53688908|ref|ZP_00112125.2|_COG0605:_Superoxide_dismutase_[Nostoc_punctiforme_PCC_73102]		Contig 239	-	689	0	-	-			Contig 239	1803072:1269	99.05	633	4	2	13	645	7	637	0	1191	0		Contig 239
WFes0013743	EE682259	41590530	H05_111504e_e	02072C05	02072C05	Contig 239	309	1	0		gi|53688908|ref|ZP_00112125.2|	43.18	44	24	1	228	356	64	107	9.1	32.73	gi|53688908|ref|ZP_00112125.2|_COG0605:_Superoxide_dismutase_[Nostoc_punctiforme_PCC_73102]		Contig 239	-	689	0	-	-			Contig 239	1803072:1269	99.05	633	4	2	13	645	7	637	0	1191	0		Contig 239
WFes0013340	EE683352	41591623	D06_050305b_b	02073A03	02073A03	Contig 24	431	0	0		gi|29124932|gb|AAO63548.1|	37.43	187	68	4	21	434	42	226	5.6e-26	120.2	gi|29124932|gb|AAO63548.1|_cuticle_protein_[Brevicoryne_brassicae]		Contig 24	cuticle protein	792	5	1e-13	0.43	FGO:0042302,		Contig 24	1796462:1	86.28	729	99	1	42	769	126	854	0	644	0		Contig 24	CG6305	40.8	125
WFes0000812	EE682762	41591033	072503a_G03_a_021	01001G03	01001G03	Contig 240	443	1	0		gi|13374275|gb|AAK20174.1|	45.33	75	40	2	170	391	17	90	9.9e-10	58.92	gi|13374275|gb|AAK20174.1|_muscle_fatty_acid_binding_protein_[Schistocerca_gregaria] gi|1169596|sp|P41496|FABM_SCHGR_Fatty_acid-binding_protein,_muscle_(M-FABP)		Contig 240	-	684	5	1e-07	0.59	GO:0005215, GO:0008289, GO:0006810,		Contig 240	1797307:4	99.51	616	2	1	56	671	1	615	0	1189	0		Contig 240	CG6783	38.57	70
WFes0000841	EE682794	41591065	072503b_B11_b_090	01004B11	01004B11	Contig 240	443	1	0		gi|13374275|gb|AAK20174.1|	45.33	75	40	2	170	391	17	90	9.9e-10	58.92	gi|13374275|gb|AAK20174.1|_muscle_fatty_acid_binding_protein_[Schistocerca_gregaria] gi|1169596|sp|P41496|FABM_SCHGR_Fatty_acid-binding_protein,_muscle_(M-FABP)		Contig 240	-	684	5	1e-07	0.59	GO:0005215, GO:0008289, GO:0006810,		Contig 240	1797307:4	99.51	616	2	1	56	671	1	615	0	1189	0		Contig 240	CG6783	38.57	70
WFes0013806	EE682329	41590600	A06_063005e_e	0141G09	01041G09	Contig 240	443	1	0		gi|13374275|gb|AAK20174.1|	45.33	75	40	2	170	391	17	90	9.9e-10	58.92	gi|13374275|gb|AAK20174.1|_muscle_fatty_acid_binding_protein_[Schistocerca_gregaria] gi|1169596|sp|P41496|FABM_SCHGR_Fatty_acid-binding_protein,_muscle_(M-FABP)		Contig 240	-	684	5	1e-07	0.59	GO:0005215, GO:0008289, GO:0006810,		Contig 240	1797307:4	99.51	616	2	1	56	671	1	615	0	1189	0		Contig 240	CG6783	38.57	70
WFes0013127	EE683117	41591388	B04_111504d_d	0111D06	01011D06	Contig 240	443	1	0		gi|13374275|gb|AAK20174.1|	45.33	75	40	2	170	391	17	90	9.9e-10	58.92	gi|13374275|gb|AAK20174.1|_muscle_fatty_acid_binding_protein_[Schistocerca_gregaria] gi|1169596|sp|P41496|FABM_SCHGR_Fatty_acid-binding_protein,_muscle_(M-FABP)		Contig 240	-	684	5	1e-07	0.59	GO:0005215, GO:0008289, GO:0006810,		Contig 240	1797307:4	99.51	616	2	1	56	671	1	615	0	1189	0		Contig 240	CG6783	38.57	70
WFes0013414	EE681896	41590167	E03_031805b_b	0111D06	01011D06	Contig 240	443	0	0		gi|13374275|gb|AAK20174.1|	45.33	75	40	2	170	391	17	90	9.9e-10	58.92	gi|13374275|gb|AAK20174.1|_muscle_fatty_acid_binding_protein_[Schistocerca_gregaria] gi|1169596|sp|P41496|FABM_SCHGR_Fatty_acid-binding_protein,_muscle_(M-FABP)		Contig 240	-	684	5	1e-07	0.59	GO:0005215, GO:0008289, GO:0006810,		Contig 240	1797307:4	99.51	616	2	1	56	671	1	615	0	1189	0		Contig 240	CG6783	38.57	70
WFes0013491	EE681981	41590252	E11_111504e_e	02084C03	02084C03	Contig 240	443	1	0		gi|13374275|gb|AAK20174.1|	45.33	75	40	2	170	391	17	90	9.9e-10	58.92	gi|13374275|gb|AAK20174.1|_muscle_fatty_acid_binding_protein_[Schistocerca_gregaria] gi|1169596|sp|P41496|FABM_SCHGR_Fatty_acid-binding_protein,_muscle_(M-FABP)		Contig 240	-	684	5	1e-07	0.59	GO:0005215, GO:0008289, GO:0006810,		Contig 240	1797307:4	99.51	616	2	1	56	671	1	615	0	1189	0		Contig 240	CG6783	38.57	70
WFes0000843	EE682796	41591067	072503b_C01_b_003	01004C01	01004C01	Contig 241	521	1	0		gi|29124930|gb|AAO63547.1|	45	160	82	5	111	572	23	177	9.7e-29	129	gi|29124930|gb|AAO63547.1|_cuticle_protein_[Lipaphis_erysimi]		Contig 241	cuticle protein	703	5	1e-28	0.56	GO:0042302,		Contig 241	1803072:1161	99.86	694	1	0	9	702	1	694	0	1326	0		Contig 241	CG6305	50.72	69
WFes0000857	EE682810	41591081	072503b_D09_b_075	01004D09	01004D09	Contig 241	521	1	0		gi|29124930|gb|AAO63547.1|	45	160	82	5	111	572	23	177	9.7e-29	129	gi|29124930|gb|AAO63547.1|_cuticle_protein_[Lipaphis_erysimi]		Contig 241	cuticle protein	703	5	1e-28	0.56	GO:0042302,		Contig 241	1803072:1161	99.86	694	1	0	9	702	1	694	0	1326	0		Contig 241	CG6305	50.72	69
WFes0013294	EE683301	41591572	C12_102504g_g	01031F12	01031F12	Contig 241	521	0	0		gi|29124930|gb|AAO63547.1|	45	160	82	5	111	572	23	177	9.7e-29	129	gi|29124930|gb|AAO63547.1|_cuticle_protein_[Lipaphis_erysimi]		Contig 241	cuticle protein	703	5	1e-28	0.56	GO:0042302,		Contig 241	1803072:1161	99.86	694	1	0	9	702	1	694	0	1326	0		Contig 241	CG6305	50.72	69
WFes0013301	EE683310	41591581	D01_102504f_f	02103F02	02103F02	Contig 241	521	0	0		gi|29124930|gb|AAO63547.1|	45	160	82	5	111	572	23	177	9.7e-29	129	gi|29124930|gb|AAO63547.1|_cuticle_protein_[Lipaphis_erysimi]		Contig 241	cuticle protein	703	5	1e-28	0.56	GO:0042302,		Contig 241	1803072:1161	99.86	694	1	0	9	702	1	694	0	1326	0		Contig 241	CG6305	50.72	69
WFes0013310	EE683319	41591590	D02_102504f_f	01032G02	01032G02	Contig 241	521	0	0		gi|29124930|gb|AAO63547.1|	45	160	82	5	111	572	23	177	9.7e-29	129	gi|29124930|gb|AAO63547.1|_cuticle_protein_[Lipaphis_erysimi]		Contig 241	cuticle protein	703	5	1e-28	0.56	GO:0042302,		Contig 241	1803072:1161	99.86	694	1	0	9	702	1	694	0	1326	0		Contig 241	CG6305	50.72	69
WFes0013345	EE683357	41591628	D06_102504g_g	02072A03	02072A03	Contig 241	521	0	0		gi|29124930|gb|AAO63547.1|	45	160	82	5	111	572	23	177	9.7e-29	129	gi|29124930|gb|AAO63547.1|_cuticle_protein_[Lipaphis_erysimi]		Contig 241	cuticle protein	703	5	1e-28	0.56	GO:0042302,		Contig 241	1803072:1161	99.86	694	1	0	9	702	1	694	0	1326	0		Contig 241	CG6305	50.72	69
WFes0000622	EE682555	41590826	072203c2_D12_c_095	02091D12	02091D12	Contig 242	448	1	1		gi|56199476|gb|AAV84227.1|	29.69	64	45	0	746	937	92	155	0.006	44.28	gi|56199476|gb|AAV84227.1|_unknown_[Culicoides_sonorensis]		Contig 242	-	1021	0	-	-			Contig 242	1801740:1	100	343	0	0	12	354	1	343	0	680	0		Contig 242
WFes0013803	EE682326	41590597	A05_063005d_d	02114A11	02114A11	Contig 242	448	0	1		gi|56199476|gb|AAV84227.1|	29.69	64	45	0	746	937	92	155	0.006	44.28	gi|56199476|gb|AAV84227.1|_unknown_[Culicoides_sonorensis]		Contig 242	-	1021	0	-	-			Contig 242	1801740:1	100	343	0	0	12	354	1	343	0	680	0		Contig 242
WFes0013047	EE683028	41591299	A06_111504e_e	02063B03	02063B03	Contig 242	448	1	1		gi|56199476|gb|AAV84227.1|	29.69	64	45	0	746	937	92	155	0.006	44.28	gi|56199476|gb|AAV84227.1|_unknown_[Culicoides_sonorensis]		Contig 242	-	1021	0	-	-			Contig 242	1801740:1	100	343	0	0	12	354	1	343	0	680	0		Contig 242
WFes0013552	EE682049	41590320	F07_050305b_b	02081H06	02081H06	Contig 242	448	0	1		gi|56199476|gb|AAV84227.1|	29.69	64	45	0	746	937	92	155	0.006	44.28	gi|56199476|gb|AAV84227.1|_unknown_[Culicoides_sonorensis]		Contig 242	-	1021	0	-	-			Contig 242	1801740:1	100	343	0	0	12	354	1	343	0	680	0		Contig 242
WFes0013570	EE682069	41590340	F09_050305b_b	02094G09	02094G09	Contig 242	448	0	1		gi|56199476|gb|AAV84227.1|	29.69	64	45	0	746	937	92	155	0.006	44.28	gi|56199476|gb|AAV84227.1|_unknown_[Culicoides_sonorensis]		Contig 242	-	1021	0	-	-			Contig 242	1801740:1	100	343	0	0	12	354	1	343	0	680	0		Contig 242
WFes0013620	EE682125	41590396	G03_050305b_b	01043E07	01043E07	Contig 242	448	0	1		gi|56199476|gb|AAV84227.1|	29.69	64	45	0	746	937	92	155	0.006	44.28	gi|56199476|gb|AAV84227.1|_unknown_[Culicoides_sonorensis]		Contig 242	-	1021	0	-	-			Contig 242	1801740:1	100	343	0	0	12	354	1	343	0	680	0		Contig 242
WFes0000422	EE682616	41590887	070803c_B03_c_025	01002B03	01002B03	Contig 243	429	1	1		gi|54639103|gb|EAL28505.1|	43.24	37	21	0	141	251	153	189	8.7	31.96	gi|54639103|gb|EAL28505.1|_GA15248-PA_[Drosophila_pseudoobscura]		Contig 243	-	534	0	-	-			Contig 243	1794497:5	100	522	0	0	12	533	3	524	0	987	0		Contig 243
WFes0000528	EE682220	41590491	070803d_B11_d_093	01003B11	01003B11	Contig 243	429	1	1		gi|54639103|gb|EAL28505.1|	43.24	37	21	0	141	251	153	189	8.7	31.96	gi|54639103|gb|EAL28505.1|_GA15248-PA_[Drosophila_pseudoobscura]		Contig 243	-	534	0	-	-			Contig 243	1794497:5	100	522	0	0	12	533	3	524	0	987	0		Contig 243
WFes0013175	EE683169	41591440	B10_050305b_b	02101D04	02101D04	Contig 243	429	0	1		gi|54639103|gb|EAL28505.1|	43.24	37	21	0	141	251	153	189	8.7	31.96	gi|54639103|gb|EAL28505.1|_GA15248-PA_[Drosophila_pseudoobscura]		Contig 243	-	534	0	-	-			Contig 243	1794497:5	100	522	0	0	12	533	3	524	0	987	0		Contig 243
WFes0013842	EE682369	41590640	C04_063005e_e	0112G05	01012G05	Contig 243	429	0	1		gi|54639103|gb|EAL28505.1|	43.24	37	21	0	141	251	153	189	8.7	31.96	gi|54639103|gb|EAL28505.1|_GA15248-PA_[Drosophila_pseudoobscura]		Contig 243	-	534	0	-	-			Contig 243	1794497:5	100	522	0	0	12	533	3	524	0	987	0		Contig 243
WFes0013849	EE682377	41590648	C08_063005e_e	0114B04	01014B04	Contig 243	429	0	1		gi|54639103|gb|EAL28505.1|	43.24	37	21	0	141	251	153	189	8.7	31.96	gi|54639103|gb|EAL28505.1|_GA15248-PA_[Drosophila_pseudoobscura]		Contig 243	-	534	0	-	-			Contig 243	1794497:5	100	522	0	0	12	533	3	524	0	987	0		Contig 243
WFes0013857	EE682385	41590656	C12_063005e_e	0114D11	01014D11	Contig 243	429	0	1		gi|54639103|gb|EAL28505.1|	43.24	37	21	0	141	251	153	189	8.7	31.96	gi|54639103|gb|EAL28505.1|_GA15248-PA_[Drosophila_pseudoobscura]		Contig 243	-	534	0	-	-			Contig 243	1794497:5	100	522	0	0	12	533	3	524	0	987	0		Contig 243
WFes0000844	EE682797	41591068	072503b_C02_b_007	01004C02	01004C02	Contig 244	517	1	0		gi|54636422|gb|EAL25825.1|	31.75	126	86	3	162	539	90	193	8.8e-08	59.31	gi|54636422|gb|EAL25825.1|_GA12134-PA_[Drosophila_pseudoobscura]		Contig 244	GA12134-PA	680	5	1e-08	0.52	GO:0042302,		Contig 244	1800773:2	99.52	625	2	1	12	635	3	627	0	1207	0		Contig 244	CG7658	61.9	42
WFes0000868	EE682822	41591093	072503b_F03_b_028	01004F03	01004F03	Contig 244	517	1	0		gi|54636422|gb|EAL25825.1|	31.75	126	86	3	162	539	90	193	8.8e-08	59.31	gi|54636422|gb|EAL25825.1|_GA12134-PA_[Drosophila_pseudoobscura]		Contig 244	GA12134-PA	680	5	1e-08	0.52	GO:0042302,		Contig 244	1800773:2	99.52	625	2	1	12	635	3	627	0	1207	0		Contig 244	CG7658	61.9	42
WFes0013008	EE682985	41591256	A02_031805b_b	01004E10	01004E10	Contig 244	517	0	0		gi|54636422|gb|EAL25825.1|	31.75	126	86	3	162	539	90	193	8.8e-08	59.31	gi|54636422|gb|EAL25825.1|_GA12134-PA_[Drosophila_pseudoobscura]		Contig 244	GA12134-PA	680	5	1e-08	0.52	GO:0042302,		Contig 244	1800773:2	99.52	625	2	1	12	635	3	627	0	1207	0		Contig 244	CG7658	61.9	42
WFes0013077	EE683061	41591332	A10_102504g_g	01004C02	01004C02	Contig 244	517	0	0		gi|54636422|gb|EAL25825.1|	31.75	126	86	3	162	539	90	193	8.8e-08	59.31	gi|54636422|gb|EAL25825.1|_GA12134-PA_[Drosophila_pseudoobscura]		Contig 244	GA12134-PA	680	5	1e-08	0.52	GO:0042302,		Contig 244	1800773:2	99.52	625	2	1	12	635	3	627	0	1207	0		Contig 244	CG7658	61.9	42
WFes0013135	EE683125	41591396	B05_102504g_g	01043C09	01043C09	Contig 244	517	0	0		gi|54636422|gb|EAL25825.1|	31.75	126	86	3	162	539	90	193	8.8e-08	59.31	gi|54636422|gb|EAL25825.1|_GA12134-PA_[Drosophila_pseudoobscura]		Contig 244	GA12134-PA	680	5	1e-08	0.52	GO:0042302,		Contig 244	1800773:2	99.52	625	2	1	12	635	3	627	0	1207	0		Contig 244	CG7658	61.9	42
WFes0013214	EE683213	41591484	C02_102504g_g	0141G05	01041G05	Contig 244	517	0	0		gi|54636422|gb|EAL25825.1|	31.75	126	86	3	162	539	90	193	8.8e-08	59.31	gi|54636422|gb|EAL25825.1|_GA12134-PA_[Drosophila_pseudoobscura]		Contig 244	GA12134-PA	680	5	1e-08	0.52	GO:0042302,		Contig 244	1800773:2	99.52	625	2	1	12	635	3	627	0	1207	0		Contig 244	CG7658	61.9	42
WFes0000861	EE682814	41591085	072503b_E01_b_004	01004E01	01004E01	Contig 245	280	1	1															Contig 245	-	401	0	-	-			Contig 245	1803072:1251	100	392	0	0	10	401	2	393	0	777	0		Contig 245
WFes0000876	EE682831	41591102	072503b_G05_b_037	01004G05	01004G05	Contig 245	280	1	1															Contig 245	-	401	0	-	-			Contig 245	1803072:1251	100	392	0	0	10	401	2	393	0	777	0		Contig 245
WFes0000996	EE682955	41591226	072503d2_F07_d2_060	02094F07	02094F07	Contig 245	280	1	1															Contig 245	-	401	0	-	-			Contig 245	1803072:1251	100	392	0	0	10	401	2	393	0	777	0		Contig 245
WFes0013384	EE683399	41591670	D11_101804b_b	02061F08	02061F08	Contig 245	280	0	1															Contig 245	-	401	0	-	-			Contig 245	1803072:1251	100	392	0	0	10	401	2	393	0	777	0		Contig 245
WFes0013536	EE682031	41590302	F05_102504d2_d	02061F08	02061F08	Contig 245	280	0	1															Contig 245	-	401	0	-	-			Contig 245	1803072:1251	100	392	0	0	10	401	2	393	0	777	0		Contig 245
WFes0013599	EE682102	41590373	F12_102504f_f	0111C12	01011C12	Contig 245	280	0	1															Contig 245	-	401	0	-	-			Contig 245	1803072:1251	100	392	0	0	10	401	2	393	0	777	0		Contig 245
WFes0000510	EE682022	41590293	070803d_H04_d_044	01003H04	01003H04	Contig 246	611	1	0		gi|67083973|gb|AAY66921.1|	78.92	204	43	0	86	697	1	204	7.5e-76	285.8	gi|67083973|gb|AAY66921.1|_ribosomal_protein_L15_[Ixodes_scapularis]		Contig 246	ribosomal protein L15	783	5	1e-76	0.87	GO:0006412, GO:0003735, GO:0005840,		Contig 246	1794393:7	99.74	761	2	0	10	770	19	779	0	1493	0		Contig 246
WFes0000588	EE682519	41590790	072203c2_A12_c_086	02091A12	02091A12	Contig 246	611	1	0		gi|67083973|gb|AAY66921.1|	78.92	204	43	0	86	697	1	204	7.5e-76	285.8	gi|67083973|gb|AAY66921.1|_ribosomal_protein_L15_[Ixodes_scapularis]		Contig 246	ribosomal protein L15	783	5	1e-76	0.87	GO:0006412, GO:0003735, GO:0005840,		Contig 246	1794393:7	99.74	761	2	0	10	770	19	779	0	1493	0		Contig 246
WFes0000650	EE682585	41590856	072203c2_G05_c_037	02091G05	02091G05	Contig 246	611	1	0		gi|67083973|gb|AAY66921.1|	78.92	204	43	0	86	697	1	204	7.5e-76	285.8	gi|67083973|gb|AAY66921.1|_ribosomal_protein_L15_[Ixodes_scapularis]		Contig 246	ribosomal protein L15	783	5	1e-76	0.87	GO:0006412, GO:0003735, GO:0005840,		Contig 246	1794393:7	99.74	761	2	0	10	770	19	779	0	1493	0		Contig 246
WFes0013178	EE683173	41591444	B10_102504e_e	0141H05	01041H05	Contig 246	611	0	0		gi|67083973|gb|AAY66921.1|	78.92	204	43	0	86	697	1	204	7.5e-76	285.8	gi|67083973|gb|AAY66921.1|_ribosomal_protein_L15_[Ixodes_scapularis]		Contig 246	ribosomal protein L15	783	5	1e-76	0.87	GO:0006412, GO:0003735, GO:0005840,		Contig 246	1794393:7	99.74	761	2	0	10	770	19	779	0	1493	0		Contig 246
WFes0013308	EE683317	41591588	D02_102504d2_d	02101B06	02101B06	Contig 246	611	0	0		gi|67083973|gb|AAY66921.1|	78.92	204	43	0	86	697	1	204	7.5e-76	285.8	gi|67083973|gb|AAY66921.1|_ribosomal_protein_L15_[Ixodes_scapularis]		Contig 246	ribosomal protein L15	783	5	1e-76	0.87	GO:0006412, GO:0003735, GO:0005840,		Contig 246	1794393:7	99.74	761	2	0	10	770	19	779	0	1493	0		Contig 246
WFes0013779	EE682299	41590570	H10_102504f_f	02104D10	02104D10	Contig 246	611	0	0		gi|67083973|gb|AAY66921.1|	78.92	204	43	0	86	697	1	204	7.5e-76	285.8	gi|67083973|gb|AAY66921.1|_ribosomal_protein_L15_[Ixodes_scapularis]		Contig 246	ribosomal protein L15	783	5	1e-76	0.87	GO:0006412, GO:0003735, GO:0005840,		Contig 246	1794393:7	99.74	761	2	0	10	770	19	779	0	1493	0		Contig 246
WFes0000473	EE683170	41591441	070803c_F02_c_015	01002F02	01002F02	Contig 247	528	1	0		gi|62083381|gb|AAX62415.1|	74.8	123	30	1	182	547	54	176	3e-61	165.2	gi|62083381|gb|AAX62415.1|_ribosomal_protein_L18a_variant_1_[Lysiphlebus_testaceipes] gi|62083377|gb|AAX62413.1|_ribosomal_protein_L18a_[Lysiphlebus_testaceipes]		Contig 247	ribosomal protein L18a variant 1	673	5	1e-20	0.85	GO:0006412, GO:0003735, GO:0005840,		Contig 247	1792994:5	99.51	618	2	1	6	623	89	705	0	1193	0		Contig 247	CG6510	70.73	123
WFes0013083	EE683067	41591338	A11_102504e_e	01032A08	01032A08	Contig 247	528	0	0		gi|62083381|gb|AAX62415.1|	74.8	123	30	1	182	547	54	176	3e-61	165.2	gi|62083381|gb|AAX62415.1|_ribosomal_protein_L18a_variant_1_[Lysiphlebus_testaceipes] gi|62083377|gb|AAX62413.1|_ribosomal_protein_L18a_[Lysiphlebus_testaceipes]		Contig 247	ribosomal protein L18a variant 1	673	5	1e-20	0.85	GO:0006412, GO:0003735, GO:0005840,		Contig 247	1792994:5	99.51	618	2	1	6	623	89	705	0	1193	0		Contig 247	CG6510	70.73	123
WFes0013330	EE683341	41591612	D05_031805b_b	02101C01	02101C01	Contig 247	528	0	0		gi|62083381|gb|AAX62415.1|	74.8	123	30	1	182	547	54	176	3e-61	165.2	gi|62083381|gb|AAX62415.1|_ribosomal_protein_L18a_variant_1_[Lysiphlebus_testaceipes] gi|62083377|gb|AAX62413.1|_ribosomal_protein_L18a_[Lysiphlebus_testaceipes]		Contig 247	ribosomal protein L18a variant 1	673	5	1e-20	0.85	GO:0006412, GO:0003735, GO:0005840,		Contig 247	1792994:5	99.51	618	2	1	6	623	89	705	0	1193	0		Contig 247	CG6510	70.73	123
WFes0013382	EE683397	41591668	D11_031805b_b	02082B04	02082B04	Contig 247	528	0	0		gi|62083381|gb|AAX62415.1|	74.8	123	30	1	182	547	54	176	3e-61	165.2	gi|62083381|gb|AAX62415.1|_ribosomal_protein_L18a_variant_1_[Lysiphlebus_testaceipes] gi|62083377|gb|AAX62413.1|_ribosomal_protein_L18a_[Lysiphlebus_testaceipes]		Contig 247	ribosomal protein L18a variant 1	673	5	1e-20	0.85	GO:0006412, GO:0003735, GO:0005840,		Contig 247	1792994:5	99.51	618	2	1	6	623	89	705	0	1193	0		Contig 247	CG6510	70.73	123
WFes0013454	EE681940	41590211	E07_102504g_g	02103G04	02103G04	Contig 247	528	0	0		gi|62083381|gb|AAX62415.1|	74.8	123	30	1	182	547	54	176	3e-61	165.2	gi|62083381|gb|AAX62415.1|_ribosomal_protein_L18a_variant_1_[Lysiphlebus_testaceipes] gi|62083377|gb|AAX62413.1|_ribosomal_protein_L18a_[Lysiphlebus_testaceipes]		Contig 247	ribosomal protein L18a variant 1	673	5	1e-20	0.85	GO:0006412, GO:0003735, GO:0005840,		Contig 247	1792994:5	99.51	618	2	1	6	623	89	705	0	1193	0		Contig 247	CG6510	70.73	123
WFes0013920	EE682456	41590727	G03_063005e_e	02103G03	02103G03	Contig 247	528	1	0		gi|62083381|gb|AAX62415.1|	74.8	123	30	1	182	547	54	176	3e-61	165.2	gi|62083381|gb|AAX62415.1|_ribosomal_protein_L18a_variant_1_[Lysiphlebus_testaceipes] gi|62083377|gb|AAX62413.1|_ribosomal_protein_L18a_[Lysiphlebus_testaceipes]		Contig 247	ribosomal protein L18a variant 1	673	5	1e-20	0.85	GO:0006412, GO:0003735, GO:0005840,		Contig 247	1792994:5	99.51	618	2	1	6	623	89	705	0	1193	0		Contig 247	CG6510	70.73	123
WFes0013716	EE682229	41590500	H02_102504e_e	02112C01	02112C01	Contig 247	528	0	0		gi|62083381|gb|AAX62415.1|	74.8	123	30	1	182	547	54	176	3e-61	165.2	gi|62083381|gb|AAX62415.1|_ribosomal_protein_L18a_variant_1_[Lysiphlebus_testaceipes] gi|62083377|gb|AAX62413.1|_ribosomal_protein_L18a_[Lysiphlebus_testaceipes]		Contig 247	ribosomal protein L18a variant 1	673	5	1e-20	0.85	GO:0006412, GO:0003735, GO:0005840,		Contig 247	1792994:5	99.51	618	2	1	6	623	89	705	0	1193	0		Contig 247	CG6510	70.73	123
WFes0000807	EE682756	41591027	072503a_F09_a_076	01001F09	01001F09	Contig 248	363	1	0		gi|66548338|ref|XP_624645.1|	73.77	61	16	0	107	289	1	61	3.7e-43	94.36	gi|66548338|ref|XP_624645.1|_PREDICTED:_similar_to_ribosomal_protein_S12_[Apis_mellifera]		Contig 248	PREDICTED: similar to ribosomal protein S12	621	5	1e-17	0.84	GO:0006412, GO:0003735, GO:0005840,		Contig 248	1803072:1243	97.05	610	16	2	12	621	11	618	0	1051	0		Contig 248	CG11271	80.43	46
WFes0013309	EE683318	41591589	D02_102504e_e	02061C05	02061C05	Contig 248	363	0	0		gi|66548338|ref|XP_624645.1|	73.77	61	16	0	107	289	1	61	3.7e-43	94.36	gi|66548338|ref|XP_624645.1|_PREDICTED:_similar_to_ribosomal_protein_S12_[Apis_mellifera]		Contig 248	PREDICTED: similar to ribosomal protein S12	621	5	1e-17	0.84	GO:0006412, GO:0003735, GO:0005840,		Contig 248	1803072:1243	97.05	610	16	2	12	621	11	618	0	1051	0		Contig 248	CG11271	80.43	46
WFes0013360	EE683374	41591645	D08_102504e_e	02062D09	02062D09	Contig 248	363	0	0		gi|66548338|ref|XP_624645.1|	73.77	61	16	0	107	289	1	61	3.7e-43	94.36	gi|66548338|ref|XP_624645.1|_PREDICTED:_similar_to_ribosomal_protein_S12_[Apis_mellifera]		Contig 248	PREDICTED: similar to ribosomal protein S12	621	5	1e-17	0.84	GO:0006412, GO:0003735, GO:0005840,		Contig 248	1803072:1243	97.05	610	16	2	12	621	11	618	0	1051	0		Contig 248	CG11271	80.43	46
WFes0013461	EE681948	41590219	E08_102504e_e	02062D08	02062D08	Contig 248	363	0	0		gi|66548338|ref|XP_624645.1|	73.77	61	16	0	107	289	1	61	3.7e-43	94.36	gi|66548338|ref|XP_624645.1|_PREDICTED:_similar_to_ribosomal_protein_S12_[Apis_mellifera]		Contig 248	PREDICTED: similar to ribosomal protein S12	621	5	1e-17	0.84	GO:0006412, GO:0003735, GO:0005840,		Contig 248	1803072:1243	97.05	610	16	2	12	621	11	618	0	1051	0		Contig 248	CG11271	80.43	46
WFes0013555	EE682052	41590323	F07_102504e_e	02064F07	02064F07	Contig 248	363	0	0		gi|66548338|ref|XP_624645.1|	73.77	61	16	0	107	289	1	61	3.7e-43	94.36	gi|66548338|ref|XP_624645.1|_PREDICTED:_similar_to_ribosomal_protein_S12_[Apis_mellifera]		Contig 248	PREDICTED: similar to ribosomal protein S12	621	5	1e-17	0.84	GO:0006412, GO:0003735, GO:0005840,		Contig 248	1803072:1243	97.05	610	16	2	12	621	11	618	0	1051	0		Contig 248	CG11271	80.43	46
WFes0013591	EE682092	41590363	F11_102504g_g	0112H12	01012H12	Contig 248	363	0	0		gi|66548338|ref|XP_624645.1|	73.77	61	16	0	107	289	1	61	3.7e-43	94.36	gi|66548338|ref|XP_624645.1|_PREDICTED:_similar_to_ribosomal_protein_S12_[Apis_mellifera]		Contig 248	PREDICTED: similar to ribosomal protein S12	621	5	1e-17	0.84	GO:0006412, GO:0003735, GO:0005840,		Contig 248	1803072:1243	97.05	610	16	2	12	621	11	618	0	1051	0		Contig 248	CG11271	80.43	46
WFes0013702	EE682214	41590485	G12_102504f_f	02073A05	02073A05	Contig 248	363	0	0		gi|66548338|ref|XP_624645.1|	73.77	61	16	0	107	289	1	61	3.7e-43	94.36	gi|66548338|ref|XP_624645.1|_PREDICTED:_similar_to_ribosomal_protein_S12_[Apis_mellifera]		Contig 248	PREDICTED: similar to ribosomal protein S12	621	5	1e-17	0.84	GO:0006412, GO:0003735, GO:0005840,		Contig 248	1803072:1243	97.05	610	16	2	12	621	11	618	0	1051	0		Contig 248	CG11271	80.43	46
WFes0000965	EE682922	41591193	072503d2_A11_d2_082	02094A11	02094A11	Contig 249	514	1	1		gi|46096390|gb|EAK81623.1|	32.31	65	44	0	413	607	652	716	0.996	35.81	gi|46096390|gb|EAK81623.1|_hypothetical_protein_UM00873.1_[Ustilago_maydis_521] gi|49068398|ref|XP_398488.1|_hypothetical_protein_UM00873.1_[Ustilago_maydis_521]		Contig 249	-	665	0	-	-			Contig 249	1794807:3	99.22	644	3	2	12	655	1	642	0	1174	0		Contig 249
WFes0013898	EE682432	41590703	E12_063005e_e	02101F02	02101F02	Contig 249	514	1	1		gi|46096390|gb|EAK81623.1|	32.31	65	44	0	413	607	652	716	0.996	35.81	gi|46096390|gb|EAK81623.1|_hypothetical_protein_UM00873.1_[Ustilago_maydis_521] gi|49068398|ref|XP_398488.1|_hypothetical_protein_UM00873.1_[Ustilago_maydis_521]		Contig 249	-	665	0	-	-			Contig 249	1794807:3	99.22	644	3	2	12	655	1	642	0	1174	0		Contig 249
WFes0013901	EE682435	41590706	F02_063005d_d	02083G05	02083G05	Contig 249	514	1	1		gi|46096390|gb|EAK81623.1|	32.31	65	44	0	413	607	652	716	0.996	35.81	gi|46096390|gb|EAK81623.1|_hypothetical_protein_UM00873.1_[Ustilago_maydis_521] gi|49068398|ref|XP_398488.1|_hypothetical_protein_UM00873.1_[Ustilago_maydis_521]		Contig 249	-	665	0	-	-			Contig 249	1794807:3	99.22	644	3	2	12	655	1	642	0	1174	0		Contig 249
WFes0013916	EE682451	41590722	F11_063005e_e	02103C12	02103C12	Contig 249	514	1	1		gi|46096390|gb|EAK81623.1|	32.31	65	44	0	413	607	652	716	0.996	35.81	gi|46096390|gb|EAK81623.1|_hypothetical_protein_UM00873.1_[Ustilago_maydis_521] gi|49068398|ref|XP_398488.1|_hypothetical_protein_UM00873.1_[Ustilago_maydis_521]		Contig 249	-	665	0	-	-			Contig 249	1794807:3	99.22	644	3	2	12	655	1	642	0	1174	0		Contig 249
WFes0013917	EE682452	41590723	F12_063005e_e	02103D06	02103D06	Contig 249	514	1	1		gi|46096390|gb|EAK81623.1|	32.31	65	44	0	413	607	652	716	0.996	35.81	gi|46096390|gb|EAK81623.1|_hypothetical_protein_UM00873.1_[Ustilago_maydis_521] gi|49068398|ref|XP_398488.1|_hypothetical_protein_UM00873.1_[Ustilago_maydis_521]		Contig 249	-	665	0	-	-			Contig 249	1794807:3	99.22	644	3	2	12	655	1	642	0	1174	0		Contig 249
WFes0013925	EE682461	41590732	G08_063005e_e	02104B05	02104B05	Contig 249	514	1	1		gi|46096390|gb|EAK81623.1|	32.31	65	44	0	413	607	652	716	0.996	35.81	gi|46096390|gb|EAK81623.1|_hypothetical_protein_UM00873.1_[Ustilago_maydis_521] gi|49068398|ref|XP_398488.1|_hypothetical_protein_UM00873.1_[Ustilago_maydis_521]		Contig 249	-	665	0	-	-			Contig 249	1794807:3	99.22	644	3	2	12	655	1	642	0	1174	0		Contig 249
WFes0013929	EE682466	41590737	G12_063005e_e	02104F10	02104F10	Contig 249	514	1	1		gi|46096390|gb|EAK81623.1|	32.31	65	44	0	413	607	652	716	0.996	35.81	gi|46096390|gb|EAK81623.1|_hypothetical_protein_UM00873.1_[Ustilago_maydis_521] gi|49068398|ref|XP_398488.1|_hypothetical_protein_UM00873.1_[Ustilago_maydis_521]		Contig 249	-	665	0	-	-			Contig 249	1794807:3	99.22	644	3	2	12	655	1	642	0	1174	0		Contig 249
WFes0000486	EE683304	41591575	070803d_G03_d_024	01003G03	01003G03	Contig 25	275	1	0		gi|62657474|ref|XP_215761.3|	98.89	90	1	0	9	278	480	569	5.7e-45	183	gi|62657474|ref|XP_215761.3|_PREDICTED:_similar_to_Actin,_cytoplasmic_2_(Gamma-actin)_[Rattus_norvegicus]		Contig 25	PREDICTED: similar to cytoplasmic beta-actin	703	5	1e-45	1			Contig 25	1793552:4	99.32	587	3	1	9	595	434	1019	0	1017	0		Contig 25	CG4027	98.89	90
WFes0000431	EE682715	41590986	070803c_H10_c_080	01002H10	01002H10	Contig 250	359	1	0		gi|50344516|emb|CAH04344.1|	83.12	77	13	0	156	386	40	116	1.3e-29	130.6	gi|50344516|emb|CAH04344.1|_S25e_ribosomal_protein_[Platystomos_albinus]		Contig 250	S25e ribosomal protein	481	5	1e-29	0.91	GO:0003735,		Contig 250	1803072:1011	99.77	429	1	0	10	438	10	438	0	842	0		Contig 250	CG6684	77.92	77
WFes0000594	EE682525	41590796	072203c2_B07_c_058	02091B07	02091B07	Contig 250	359	1	0		gi|50344516|emb|CAH04344.1|	83.12	77	13	0	156	386	40	116	1.3e-29	130.6	gi|50344516|emb|CAH04344.1|_S25e_ribosomal_protein_[Platystomos_albinus]		Contig 250	S25e ribosomal protein	481	5	1e-29	0.91	GO:0003735,		Contig 250	1803072:1011	99.77	429	1	0	10	438	10	438	0	842	0		Contig 250	CG6684	77.92	77
WFes0000619	EE682552	41590823	072203c2_D09_c_075	02091D09	02091D09	Contig 250	359	1	0		gi|50344516|emb|CAH04344.1|	83.12	77	13	0	156	386	40	116	1.3e-29	130.6	gi|50344516|emb|CAH04344.1|_S25e_ribosomal_protein_[Platystomos_albinus]		Contig 250	S25e ribosomal protein	481	5	1e-29	0.91	GO:0003735,		Contig 250	1803072:1011	99.77	429	1	0	10	438	10	438	0	842	0		Contig 250	CG6684	77.92	77
WFes0013235	EE683236	41591507	C05_101804b_b	02101G08	02101G08	Contig 250	359	0	0		gi|50344516|emb|CAH04344.1|	83.12	77	13	0	156	386	40	116	1.3e-29	130.6	gi|50344516|emb|CAH04344.1|_S25e_ribosomal_protein_[Platystomos_albinus]		Contig 250	S25e ribosomal protein	481	5	1e-29	0.91	GO:0003735,		Contig 250	1803072:1011	99.77	429	1	0	10	438	10	438	0	842	0		Contig 250	CG6684	77.92	77
WFes0013417	EE681899	41590170	E03_102504e_e	02071G10	02071G10	Contig 250	359	0	0		gi|50344516|emb|CAH04344.1|	83.12	77	13	0	156	386	40	116	1.3e-29	130.6	gi|50344516|emb|CAH04344.1|_S25e_ribosomal_protein_[Platystomos_albinus]		Contig 250	S25e ribosomal protein	481	5	1e-29	0.91	GO:0003735,		Contig 250	1803072:1011	99.77	429	1	0	10	438	10	438	0	842	0		Contig 250	CG6684	77.92	77
WFes0013511	EE682004	41590275	F02_102504d2_d	02061F05	02061F05	Contig 250	359	0	0		gi|50344516|emb|CAH04344.1|	83.12	77	13	0	156	386	40	116	1.3e-29	130.6	gi|50344516|emb|CAH04344.1|_S25e_ribosomal_protein_[Platystomos_albinus]		Contig 250	S25e ribosomal protein	481	5	1e-29	0.91	GO:0003735,		Contig 250	1803072:1011	99.77	429	1	0	10	438	10	438	0	842	0		Contig 250	CG6684	77.92	77
WFes0013546	EE682042	41590313	F06_102504e_e	02064E01	02064E01	Contig 250	359	0	0		gi|50344516|emb|CAH04344.1|	83.12	77	13	0	156	386	40	116	1.3e-29	130.6	gi|50344516|emb|CAH04344.1|_S25e_ribosomal_protein_[Platystomos_albinus]		Contig 250	S25e ribosomal protein	481	5	1e-29	0.91	GO:0003735,		Contig 250	1803072:1011	99.77	429	1	0	10	438	10	438	0	842	0		Contig 250	CG6684	77.92	77
WFes0000439	EE682804	41591075	070803c_C02_c_006	01002C02	01002C02	Contig 251	780	1	1		gi|66848731|gb|EAL89060.1|	37.8	82	49	2	454	215	64	145	0.047	40.82	gi|66848731|gb|EAL89060.1|_conserved_hypothetical_protein_[Aspergillus_fumigatus_Af293]		Contig 251	-	825	0	-	-			Contig 251	1796974:8	96.81	815	19	7	12	825	1	809	0	1354	1		Contig 251
WFes0000401	EE683081	41591352	070803c_G05_c_036	01002G05	01002G05	Contig 251	780	1	1		gi|66848731|gb|EAL89060.1|	37.8	82	49	2	454	215	64	145	0.047	40.82	gi|66848731|gb|EAL89060.1|_conserved_hypothetical_protein_[Aspergillus_fumigatus_Af293]		Contig 251	-	825	0	-	-			Contig 251	1796974:8	96.81	815	19	7	12	825	1	809	0	1354	1		Contig 251
WFes0013130	EE683120	41591391	B05_050305b_b	02061H02	02061H02	Contig 251	780	0	1		gi|66848731|gb|EAL89060.1|	37.8	82	49	2	454	215	64	145	0.047	40.82	gi|66848731|gb|EAL89060.1|_conserved_hypothetical_protein_[Aspergillus_fumigatus_Af293]		Contig 251	-	825	0	-	-			Contig 251	1796974:8	96.81	815	19	7	12	825	1	809	0	1354	1		Contig 251
WFes0013306	EE683314	41591585	D02_050305b_b	01031C08	01031C08	Contig 251	780	0	1		gi|66848731|gb|EAL89060.1|	37.8	82	49	2	454	215	64	145	0.047	40.82	gi|66848731|gb|EAL89060.1|_conserved_hypothetical_protein_[Aspergillus_fumigatus_Af293]		Contig 251	-	825	0	-	-			Contig 251	1796974:8	96.81	815	19	7	12	825	1	809	0	1354	1		Contig 251
WFes0013859	EE682388	41590659	D02_063005e_e	01031C08	01031C08	Contig 251	780	0	1		gi|66848731|gb|EAL89060.1|	37.8	82	49	2	454	215	64	145	0.047	40.82	gi|66848731|gb|EAL89060.1|_conserved_hypothetical_protein_[Aspergillus_fumigatus_Af293]		Contig 251	-	825	0	-	-			Contig 251	1796974:8	96.81	815	19	7	12	825	1	809	0	1354	1		Contig 251
WFes0013366	EE683380	41591651	D09_050305b_b	02094E09	02094E09	Contig 251	780	0	1		gi|66848731|gb|EAL89060.1|	37.8	82	49	2	454	215	64	145	0.047	40.82	gi|66848731|gb|EAL89060.1|_conserved_hypothetical_protein_[Aspergillus_fumigatus_Af293]		Contig 251	-	825	0	-	-			Contig 251	1796974:8	96.81	815	19	7	12	825	1	809	0	1354	1		Contig 251
WFes0013745	EE682261	41590532	H06_050305b_b	02074C02	02074C02	Contig 251	780	0	1		gi|66848731|gb|EAL89060.1|	37.8	82	49	2	454	215	64	145	0.047	40.82	gi|66848731|gb|EAL89060.1|_conserved_hypothetical_protein_[Aspergillus_fumigatus_Af293]		Contig 251	-	825	0	-	-			Contig 251	1796974:8	96.81	815	19	7	12	825	1	809	0	1354	1		Contig 251
WFes0000502	EE681944	41590215	070803d_G12_d_100	01003G12	01003G12	Contig 252	254	1	0		gi|23379863|gb|AAM94156.1|	46.58	73	37	2	107	319	186	258	2.7e-11	69.71	gi|23379863|gb|AAM94156.1|_mucin-like_peritrophin_[Aedes_aegypti]		Contig 252	mucin-like peritrophin	477	5	1e-10	0.54	GO:0008061, GO:0006030, GO:0005576,		Contig 252	1793778:5	99.77	426	0	1	8	432	2	427	0	781	0		Contig 252	CG7973	37.93	58
WFes0000615	EE682547	41590818	072203c2_D04_c_031	02091D04	02091D04	Contig 252	254	1	0		gi|23379863|gb|AAM94156.1|	46.58	73	37	2	107	319	186	258	2.7e-11	69.71	gi|23379863|gb|AAM94156.1|_mucin-like_peritrophin_[Aedes_aegypti]		Contig 252	mucin-like peritrophin	477	5	1e-10	0.54	GO:0008061, GO:0006030, GO:0005576,		Contig 252	1793778:5	99.77	426	0	1	8	432	2	427	0	781	0		Contig 252	CG7973	37.93	58
WFes0000676	EE682611	41590882	072203d_A08_d_054	02092A08	02092A08	Contig 252	254	1	0		gi|23379863|gb|AAM94156.1|	46.58	73	37	2	107	319	186	258	2.7e-11	69.71	gi|23379863|gb|AAM94156.1|_mucin-like_peritrophin_[Aedes_aegypti]		Contig 252	mucin-like peritrophin	477	5	1e-10	0.54	GO:0008061, GO:0006030, GO:0005576,		Contig 252	1793778:5	99.77	426	0	1	8	432	2	427	0	781	0		Contig 252	CG7973	37.93	58
WFes0000681	EE682617	41590888	072203d_B02_d_014	02092B02	02092B02	Contig 252	254	1	0		gi|23379863|gb|AAM94156.1|	46.58	73	37	2	107	319	186	258	2.7e-11	69.71	gi|23379863|gb|AAM94156.1|_mucin-like_peritrophin_[Aedes_aegypti]		Contig 252	mucin-like peritrophin	477	5	1e-10	0.54	GO:0008061, GO:0006030, GO:0005576,		Contig 252	1793778:5	99.77	426	0	1	8	432	2	427	0	781	0		Contig 252	CG7973	37.93	58
WFes0000833	EE682785	41591056	072503b_A04_b_022	01004A04	01004A04	Contig 252	254	1	0		gi|23379863|gb|AAM94156.1|	46.58	73	37	2	107	319	186	258	2.7e-11	69.71	gi|23379863|gb|AAM94156.1|_mucin-like_peritrophin_[Aedes_aegypti]		Contig 252	mucin-like peritrophin	477	5	1e-10	0.54	GO:0008061, GO:0006030, GO:0005576,		Contig 252	1793778:5	99.77	426	0	1	8	432	2	427	0	781	0		Contig 252	CG7973	37.93	58
WFes0000986	EE682944	41591215	072503d2_D10_d2_079	02094D10	02094D10	Contig 252	254	1	0		gi|23379863|gb|AAM94156.1|	46.58	73	37	2	107	319	186	258	2.7e-11	69.71	gi|23379863|gb|AAM94156.1|_mucin-like_peritrophin_[Aedes_aegypti]		Contig 252	mucin-like peritrophin	477	5	1e-10	0.54	GO:0008061, GO:0006030, GO:0005576,		Contig 252	1793778:5	99.77	426	0	1	8	432	2	427	0	781	0		Contig 252	CG7973	37.93	58
WFes0013671	EE682180	41590451	G08_111504e_e	02072B08	02072B08	Contig 252	254	1	0		gi|23379863|gb|AAM94156.1|	46.58	73	37	2	107	319	186	258	2.7e-11	69.71	gi|23379863|gb|AAM94156.1|_mucin-like_peritrophin_[Aedes_aegypti]		Contig 252	mucin-like peritrophin	477	5	1e-10	0.54	GO:0008061, GO:0006030, GO:0005576,		Contig 252	1793778:5	99.77	426	0	1	8	432	2	427	0	781	0		Contig 252	CG7973	37.93	58
WFes0000447	EE682882	41591153	070803c_C10_c_070	01002C10	01002C10	Contig 253	757	1	1		gi|20513978|gb|AAM22887.1|	48.57	35	18	0	455	559	25	59	0.111	37.74	gi|20513978|gb|AAM22887.1|_2-domain_hemoglobin_protein_subunit_[Daphnia_spinulata]		Contig 253	-	788	0	-	-			Contig 253	1803072:1234	98.58	776	4	6	13	788	1	769	0	1405	0		Contig 253
WFes0013022	EE683000	41591271	A03_111504e_e	02062C07	02062C07	Contig 253	757	1	1		gi|20513978|gb|AAM22887.1|	48.57	35	18	0	455	559	25	59	0.111	37.74	gi|20513978|gb|AAM22887.1|_2-domain_hemoglobin_protein_subunit_[Daphnia_spinulata]		Contig 253	-	788	0	-	-			Contig 253	1803072:1234	98.58	776	4	6	13	788	1	769	0	1405	0		Contig 253
WFes0013189	EE683185	41591456	B11_102504g_g	01044B03	01044B03	Contig 253	757	0	1		gi|20513978|gb|AAM22887.1|	48.57	35	18	0	455	559	25	59	0.111	37.74	gi|20513978|gb|AAM22887.1|_2-domain_hemoglobin_protein_subunit_[Daphnia_spinulata]		Contig 253	-	788	0	-	-			Contig 253	1803072:1234	98.58	776	4	6	13	788	1	769	0	1405	0		Contig 253
WFes0013363	EE683377	41591648	D08_111504d_d	01031B06	01031B06	Contig 253	757	1	1		gi|20513978|gb|AAM22887.1|	48.57	35	18	0	455	559	25	59	0.111	37.74	gi|20513978|gb|AAM22887.1|_2-domain_hemoglobin_protein_subunit_[Daphnia_spinulata]		Contig 253	-	788	0	-	-			Contig 253	1803072:1234	98.58	776	4	6	13	788	1	769	0	1405	0		Contig 253
WFes0013395	EE683411	41591682	D12_111504d_d	01031F04	01031F04	Contig 253	757	1	1		gi|20513978|gb|AAM22887.1|	48.57	35	18	0	455	559	25	59	0.111	37.74	gi|20513978|gb|AAM22887.1|_2-domain_hemoglobin_protein_subunit_[Daphnia_spinulata]		Contig 253	-	788	0	-	-			Contig 253	1803072:1234	98.58	776	4	6	13	788	1	769	0	1405	0		Contig 253
WFes0013879	EE682410	41590681	E01_063005e_e	01033C03	01033C03	Contig 253	757	1	1		gi|20513978|gb|AAM22887.1|	48.57	35	18	0	455	559	25	59	0.111	37.74	gi|20513978|gb|AAM22887.1|_2-domain_hemoglobin_protein_subunit_[Daphnia_spinulata]		Contig 253	-	788	0	-	-			Contig 253	1803072:1234	98.58	776	4	6	13	788	1	769	0	1405	0		Contig 253
WFes0013889	EE682421	41590692	E07_063005e_e	02101A06	02101A06	Contig 253	757	1	1		gi|20513978|gb|AAM22887.1|	48.57	35	18	0	455	559	25	59	0.111	37.74	gi|20513978|gb|AAM22887.1|_2-domain_hemoglobin_protein_subunit_[Daphnia_spinulata]		Contig 253	-	788	0	-	-			Contig 253	1803072:1234	98.58	776	4	6	13	788	1	769	0	1405	0		Contig 253
WFes0013601	EE682104	41590375	F12_111504d_d	02111A04	02111A04	Contig 253	757	1	1		gi|20513978|gb|AAM22887.1|	48.57	35	18	0	455	559	25	59	0.111	37.74	gi|20513978|gb|AAM22887.1|_2-domain_hemoglobin_protein_subunit_[Daphnia_spinulata]		Contig 253	-	788	0	-	-			Contig 253	1803072:1234	98.58	776	4	6	13	788	1	769	0	1405	0		Contig 253
WFes0000506	EE681989	41590260	070803d_H02_d_028	01003H02	01003H02	Contig 254	275	1	0		gi|50801483|ref|XP_428540.1|	82.95	88	15	1	188	451	75	161	1.8e-45	147.1	gi|50801483|ref|XP_428540.1|_PREDICTED:_similar_to_putative_40S_ribosomal_protein_20S_protein,_partial_[Gallus_gallus]		Contig 254	ribosomal protein S20	530	5	1e-07	0.87	GO:0006412, GO:0015935, GO:0003735,		Contig 254	1803072:1252	98.08	520	9	1	10	529	55	573	0	944	0		Contig 254	CG15693	83.95	81
WFes0013100	EE683087	41591358	B01_102504e_e	01033C11	01033C11	Contig 254	275	0	0		gi|50801483|ref|XP_428540.1|	82.95	88	15	1	188	451	75	161	1.8e-45	147.1	gi|50801483|ref|XP_428540.1|_PREDICTED:_similar_to_putative_40S_ribosomal_protein_20S_protein,_partial_[Gallus_gallus]		Contig 254	ribosomal protein S20	530	5	1e-07	0.87	GO:0006412, GO:0015935, GO:0003735,		Contig 254	1803072:1252	98.08	520	9	1	10	529	55	573	0	944	0		Contig 254	CG15693	83.95	81
WFes0013203	EE683201	41591472	C01_102504e_e	01033A12	01033A12	Contig 254	275	0	0		gi|50801483|ref|XP_428540.1|	82.95	88	15	1	188	451	75	161	1.8e-45	147.1	gi|50801483|ref|XP_428540.1|_PREDICTED:_similar_to_putative_40S_ribosomal_protein_20S_protein,_partial_[Gallus_gallus]		Contig 254	ribosomal protein S20	530	5	1e-07	0.87	GO:0006412, GO:0015935, GO:0003735,		Contig 254	1803072:1252	98.08	520	9	1	10	529	55	573	0	944	0		Contig 254	CG15693	83.95	81
WFes0013427	EE681910	41590181	E04_102504g_g	01003H02	01003H02	Contig 254	275	0	0		gi|50801483|ref|XP_428540.1|	82.95	88	15	1	188	451	75	161	1.8e-45	147.1	gi|50801483|ref|XP_428540.1|_PREDICTED:_similar_to_putative_40S_ribosomal_protein_20S_protein,_partial_[Gallus_gallus]		Contig 254	ribosomal protein S20	530	5	1e-07	0.87	GO:0006412, GO:0015935, GO:0003735,		Contig 254	1803072:1252	98.08	520	9	1	10	529	55	573	0	944	0		Contig 254	CG15693	83.95	81
WFes0013479	EE681968	41590239	E10_102504e_e	02072E10	02072E10	Contig 254	275	0	0		gi|50801483|ref|XP_428540.1|	82.95	88	15	1	188	451	75	161	1.8e-45	147.1	gi|50801483|ref|XP_428540.1|_PREDICTED:_similar_to_putative_40S_ribosomal_protein_20S_protein,_partial_[Gallus_gallus]		Contig 254	ribosomal protein S20	530	5	1e-07	0.87	GO:0006412, GO:0015935, GO:0003735,		Contig 254	1803072:1252	98.08	520	9	1	10	529	55	573	0	944	0		Contig 254	CG15693	83.95	81
WFes0013514	EE682007	41590278	F02_102504g_g	0114C03	01014C03	Contig 254	275	0	0		gi|50801483|ref|XP_428540.1|	82.95	88	15	1	188	451	75	161	1.8e-45	147.1	gi|50801483|ref|XP_428540.1|_PREDICTED:_similar_to_putative_40S_ribosomal_protein_20S_protein,_partial_[Gallus_gallus]		Contig 254	ribosomal protein S20	530	5	1e-07	0.87	GO:0006412, GO:0015935, GO:0003735,		Contig 254	1803072:1252	98.08	520	9	1	10	529	55	573	0	944	0		Contig 254	CG15693	83.95	81
WFes0013572	EE682071	41590342	F09_102504e_e	02074G07	02074G07	Contig 254	275	0	0		gi|50801483|ref|XP_428540.1|	82.95	88	15	1	188	451	75	161	1.8e-45	147.1	gi|50801483|ref|XP_428540.1|_PREDICTED:_similar_to_putative_40S_ribosomal_protein_20S_protein,_partial_[Gallus_gallus]		Contig 254	ribosomal protein S20	530	5	1e-07	0.87	GO:0006412, GO:0015935, GO:0003735,		Contig 254	1803072:1252	98.08	520	9	1	10	529	55	573	0	944	0		Contig 254	CG15693	83.95	81
WFes0013731	EE682246	41590517	H04_102504e_e	02112E09	02112E09	Contig 254	275	0	0		gi|50801483|ref|XP_428540.1|	82.95	88	15	1	188	451	75	161	1.8e-45	147.1	gi|50801483|ref|XP_428540.1|_PREDICTED:_similar_to_putative_40S_ribosomal_protein_20S_protein,_partial_[Gallus_gallus]		Contig 254	ribosomal protein S20	530	5	1e-07	0.87	GO:0006412, GO:0015935, GO:0003735,		Contig 254	1803072:1252	98.08	520	9	1	10	529	55	573	0	944	0		Contig 254	CG15693	83.95	81
WFes0000408	EE682319	41590590	070803c_G09_c_068	01002G09	01002G09	Contig 255	980	1	0		gi|39979307|dbj|BAD05137.1|	93.21	324	22	0	10	981	1678	2001	4e-172	606.7	gi|39979307|dbj|BAD05137.1|_vitellogenin_fused_with_superoxide_dismutase_[Daphnia_magna]		Contig 255	vitellogenin fused with superoxide dismutase	1278	5	1e-172	0.55	GO:0006801, GO:0004785, GO:0005319, GO:0046872, GO:0006869,		Contig 255	1803072:1249	98.16	1251	21	1	13	1261	160	1410	0	2292	0		Contig 255	CG15671	26.67	180
WFes0000829	EE682780	41591051	072503a_H10_a_089	01001H10	01001H10	Contig 255	980	1	0		gi|39979307|dbj|BAD05137.1|	93.21	324	22	0	10	981	1678	2001	4e-172	606.7	gi|39979307|dbj|BAD05137.1|_vitellogenin_fused_with_superoxide_dismutase_[Daphnia_magna]		Contig 255	vitellogenin fused with superoxide dismutase	1278	5	1e-172	0.55	GO:0006801, GO:0004785, GO:0005319, GO:0046872, GO:0006869,		Contig 255	1803072:1249	98.16	1251	21	1	13	1261	160	1410	0	2292	0		Contig 255	CG15671	26.67	180
WFes0000851	EE682805	41591076	072503b_C11_b_083	01004C11	01004C11	Contig 255	980	1	0		gi|39979307|dbj|BAD05137.1|	93.21	324	22	0	10	981	1678	2001	4e-172	606.7	gi|39979307|dbj|BAD05137.1|_vitellogenin_fused_with_superoxide_dismutase_[Daphnia_magna]		Contig 255	vitellogenin fused with superoxide dismutase	1278	5	1e-172	0.55	GO:0006801, GO:0004785, GO:0005319, GO:0046872, GO:0006869,		Contig 255	1803072:1249	98.16	1251	21	1	13	1261	160	1410	0	2292	0		Contig 255	CG15671	26.67	180
WFes0013016	EE682994	41591265	A03_031805b_b	0114E05	01014E05	Contig 255	980	0	0		gi|39979307|dbj|BAD05137.1|	93.21	324	22	0	10	981	1678	2001	4e-172	606.7	gi|39979307|dbj|BAD05137.1|_vitellogenin_fused_with_superoxide_dismutase_[Daphnia_magna]		Contig 255	vitellogenin fused with superoxide dismutase	1278	5	1e-172	0.55	GO:0006801, GO:0004785, GO:0005319, GO:0046872, GO:0006869,		Contig 255	1803072:1249	98.16	1251	21	1	13	1261	160	1410	0	2292	0		Contig 255	CG15671	26.67	180
WFes0013091	EE683076	41591347	A12_102504d2_d	02061C10	02061C10	Contig 255	980	0	0		gi|39979307|dbj|BAD05137.1|	93.21	324	22	0	10	981	1678	2001	4e-172	606.7	gi|39979307|dbj|BAD05137.1|_vitellogenin_fused_with_superoxide_dismutase_[Daphnia_magna]		Contig 255	vitellogenin fused with superoxide dismutase	1278	5	1e-172	0.55	GO:0006801, GO:0004785, GO:0005319, GO:0046872, GO:0006869,		Contig 255	1803072:1249	98.16	1251	21	1	13	1261	160	1410	0	2292	0		Contig 255	CG15671	26.67	180
WFes0013141	EE683132	41591403	B06_102504d2_d	02063A02	02063A02	Contig 255	980	0	0		gi|39979307|dbj|BAD05137.1|	93.21	324	22	0	10	981	1678	2001	4e-172	606.7	gi|39979307|dbj|BAD05137.1|_vitellogenin_fused_with_superoxide_dismutase_[Daphnia_magna]		Contig 255	vitellogenin fused with superoxide dismutase	1278	5	1e-172	0.55	GO:0006801, GO:0004785, GO:0005319, GO:0046872, GO:0006869,		Contig 255	1803072:1249	98.16	1251	21	1	13	1261	160	1410	0	2292	0		Contig 255	CG15671	26.67	180
WFes0013858	EE682387	41590658	D01_063005e_e	0114E05	01014E05	Contig 255	980	1	0		gi|39979307|dbj|BAD05137.1|	93.21	324	22	0	10	981	1678	2001	4e-172	606.7	gi|39979307|dbj|BAD05137.1|_vitellogenin_fused_with_superoxide_dismutase_[Daphnia_magna]		Contig 255	vitellogenin fused with superoxide dismutase	1278	5	1e-172	0.55	GO:0006801, GO:0004785, GO:0005319, GO:0046872, GO:0006869,		Contig 255	1803072:1249	98.16	1251	21	1	13	1261	160	1410	0	2292	0		Contig 255	CG15671	26.67	180
WFes0013728	EE682243	41590514	H04_031805b_b	0114G11	01014G11	Contig 255	980	0	0		gi|39979307|dbj|BAD05137.1|	93.21	324	22	0	10	981	1678	2001	4e-172	606.7	gi|39979307|dbj|BAD05137.1|_vitellogenin_fused_with_superoxide_dismutase_[Daphnia_magna]		Contig 255	vitellogenin fused with superoxide dismutase	1278	5	1e-172	0.55	GO:0006801, GO:0004785, GO:0005319, GO:0046872, GO:0006869,		Contig 255	1803072:1249	98.16	1251	21	1	13	1261	160	1410	0	2292	0		Contig 255	CG15671	26.67	180
WFes0001013	EE682972	41591243	072503d2_H06_d2_057	02094H06	02094H06	Contig 256	704	1	0		gi|1374957|gb|AAC05598.1|	78.79	231	49	0	111	803	1	231	1.1e-93	345.1	gi|1374957|gb|AAC05598.1|_ribosomal_protein_L5_[Styela_clava] gi|2500286|sp|Q26481|RL5_STYCL_60S_ribosomal_protein_L5		Contig 256	ribosomal protein L5	805	5	1e-93	0.9	GO:0006412, GO:0003735, GO:0008097, GO:0005840,		Contig 256	1803072:991	99.87	794	1	0	12	805	11	804	0	1566	0		Contig 256
WFes0013011	EE682988	41591259	A02_102504e_e	01031A11	01031A11	Contig 256	704	0	0		gi|1374957|gb|AAC05598.1|	78.79	231	49	0	111	803	1	231	1.1e-93	345.1	gi|1374957|gb|AAC05598.1|_ribosomal_protein_L5_[Styela_clava] gi|2500286|sp|Q26481|RL5_STYCL_60S_ribosomal_protein_L5		Contig 256	ribosomal protein L5	805	5	1e-93	0.9	GO:0006412, GO:0003735, GO:0008097, GO:0005840,		Contig 256	1803072:991	99.87	794	1	0	12	805	11	804	0	1566	0		Contig 256
WFes0013110	EE683098	41591369	B02_102504f_f	02103E11	02103E11	Contig 256	704	0	0		gi|1374957|gb|AAC05598.1|	78.79	231	49	0	111	803	1	231	1.1e-93	345.1	gi|1374957|gb|AAC05598.1|_ribosomal_protein_L5_[Styela_clava] gi|2500286|sp|Q26481|RL5_STYCL_60S_ribosomal_protein_L5		Contig 256	ribosomal protein L5	805	5	1e-93	0.9	GO:0006412, GO:0003735, GO:0008097, GO:0005840,		Contig 256	1803072:991	99.87	794	1	0	12	805	11	804	0	1566	0		Contig 256
WFes0013169	EE683163	41591434	B09_102504e_e	0141E07	01041E07	Contig 256	704	0	0		gi|1374957|gb|AAC05598.1|	78.79	231	49	0	111	803	1	231	1.1e-93	345.1	gi|1374957|gb|AAC05598.1|_ribosomal_protein_L5_[Styela_clava] gi|2500286|sp|Q26481|RL5_STYCL_60S_ribosomal_protein_L5		Contig 256	ribosomal protein L5	805	5	1e-93	0.9	GO:0006412, GO:0003735, GO:0008097, GO:0005840,		Contig 256	1803072:991	99.87	794	1	0	12	805	11	804	0	1566	0		Contig 256
WFes0013193	EE683189	41591460	B12_102504d2_d	02064D08	02064D08	Contig 256	704	0	0		gi|1374957|gb|AAC05598.1|	78.79	231	49	0	111	803	1	231	1.1e-93	345.1	gi|1374957|gb|AAC05598.1|_ribosomal_protein_L5_[Styela_clava] gi|2500286|sp|Q26481|RL5_STYCL_60S_ribosomal_protein_L5		Contig 256	ribosomal protein L5	805	5	1e-93	0.9	GO:0006412, GO:0003735, GO:0008097, GO:0005840,		Contig 256	1803072:991	99.87	794	1	0	12	805	11	804	0	1566	0		Contig 256
WFes0013228	EE683229	41591500	C04_102504d2_d	02063D11	02063D11	Contig 256	704	0	0		gi|1374957|gb|AAC05598.1|	78.79	231	49	0	111	803	1	231	1.1e-93	345.1	gi|1374957|gb|AAC05598.1|_ribosomal_protein_L5_[Styela_clava] gi|2500286|sp|Q26481|RL5_STYCL_60S_ribosomal_protein_L5		Contig 256	ribosomal protein L5	805	5	1e-93	0.9	GO:0006412, GO:0003735, GO:0008097, GO:0005840,		Contig 256	1803072:991	99.87	794	1	0	12	805	11	804	0	1566	0		Contig 256
WFes0013261	EE683265	41591536	C08_102504f_f	02113G08	02113G08	Contig 256	704	0	0		gi|1374957|gb|AAC05598.1|	78.79	231	49	0	111	803	1	231	1.1e-93	345.1	gi|1374957|gb|AAC05598.1|_ribosomal_protein_L5_[Styela_clava] gi|2500286|sp|Q26481|RL5_STYCL_60S_ribosomal_protein_L5		Contig 256	ribosomal protein L5	805	5	1e-93	0.9	GO:0006412, GO:0003735, GO:0008097, GO:0005840,		Contig 256	1803072:991	99.87	794	1	0	12	805	11	804	0	1566	0		Contig 256
WFes0013268	EE683273	41591544	C09_102504f_f	02094H06	02094H06	Contig 256	704	0	0		gi|1374957|gb|AAC05598.1|	78.79	231	49	0	111	803	1	231	1.1e-93	345.1	gi|1374957|gb|AAC05598.1|_ribosomal_protein_L5_[Styela_clava] gi|2500286|sp|Q26481|RL5_STYCL_60S_ribosomal_protein_L5		Contig 256	ribosomal protein L5	805	5	1e-93	0.9	GO:0006412, GO:0003735, GO:0008097, GO:0005840,		Contig 256	1803072:991	99.87	794	1	0	12	805	11	804	0	1566	0		Contig 256
WFes0000555	EE682482	41590753	070803d_E03_d_023	01003E03	01003E03	Contig 257	536	1	0		gi|29124930|gb|AAO63547.1|	43.56	163	91	4	79	564	25	175	2.6e-28	127.9	gi|29124930|gb|AAO63547.1|_cuticle_protein_[Lipaphis_erysimi]		Contig 257	cuticle protein	779	5	1e-28	0.55	GO:0042302,		Contig 257	1803072:1226	98.16	760	11	2	11	770	1	757	0	1340	0		Contig 257	CG6305	49.28	69
WFes0000665	EE682601	41590872	072203c2_H08_c_073	02091H08	02091H08	Contig 257	536	1	0		gi|29124930|gb|AAO63547.1|	43.56	163	91	4	79	564	25	175	2.6e-28	127.9	gi|29124930|gb|AAO63547.1|_cuticle_protein_[Lipaphis_erysimi]		Contig 257	cuticle protein	779	5	1e-28	0.55	GO:0042302,		Contig 257	1803072:1226	98.16	760	11	2	11	770	1	757	0	1340	0		Contig 257	CG6305	49.28	69
WFes0000722	EE682662	41590933	072203d_E09_d_068	02092E09	02092E09	Contig 257	536	1	0		gi|29124930|gb|AAO63547.1|	43.56	163	91	4	79	564	25	175	2.6e-28	127.9	gi|29124930|gb|AAO63547.1|_cuticle_protein_[Lipaphis_erysimi]		Contig 257	cuticle protein	779	5	1e-28	0.55	GO:0042302,		Contig 257	1803072:1226	98.16	760	11	2	11	770	1	757	0	1340	0		Contig 257	CG6305	49.28	69
WFes0013293	EE683300	41591571	C12_102504f_f	01043A07	01043A07	Contig 257	536	0	0		gi|29124930|gb|AAO63547.1|	43.56	163	91	4	79	564	25	175	2.6e-28	127.9	gi|29124930|gb|AAO63547.1|_cuticle_protein_[Lipaphis_erysimi]		Contig 257	cuticle protein	779	5	1e-28	0.55	GO:0042302,		Contig 257	1803072:1226	98.16	760	11	2	11	770	1	757	0	1340	0		Contig 257	CG6305	49.28	69
WFes0013327	EE683338	41591609	D04_102504f_f	02114D07	02114D07	Contig 257	536	0	0		gi|29124930|gb|AAO63547.1|	43.56	163	91	4	79	564	25	175	2.6e-28	127.9	gi|29124930|gb|AAO63547.1|_cuticle_protein_[Lipaphis_erysimi]		Contig 257	cuticle protein	779	5	1e-28	0.55	GO:0042302,		Contig 257	1803072:1226	98.16	760	11	2	11	770	1	757	0	1340	0		Contig 257	CG6305	49.28	69
WFes0013353	EE683366	41591637	D07_102504f_f	02062D05	02062D05	Contig 257	536	0	0		gi|29124930|gb|AAO63547.1|	43.56	163	91	4	79	564	25	175	2.6e-28	127.9	gi|29124930|gb|AAO63547.1|_cuticle_protein_[Lipaphis_erysimi]		Contig 257	cuticle protein	779	5	1e-28	0.55	GO:0042302,		Contig 257	1803072:1226	98.16	760	11	2	11	770	1	757	0	1340	0		Contig 257	CG6305	49.28	69
WFes0013371	EE683386	41591657	D09_102504g_g	0114A09	01014A09	Contig 257	536	0	0		gi|29124930|gb|AAO63547.1|	43.56	163	91	4	79	564	25	175	2.6e-28	127.9	gi|29124930|gb|AAO63547.1|_cuticle_protein_[Lipaphis_erysimi]		Contig 257	cuticle protein	779	5	1e-28	0.55	GO:0042302,		Contig 257	1803072:1226	98.16	760	11	2	11	770	1	757	0	1340	0		Contig 257	CG6305	49.28	69
WFes0013388	EE683404	41591675	D11_102504g_g	02111A02	02111A02	Contig 257	536	0	0		gi|29124930|gb|AAO63547.1|	43.56	163	91	4	79	564	25	175	2.6e-28	127.9	gi|29124930|gb|AAO63547.1|_cuticle_protein_[Lipaphis_erysimi]		Contig 257	cuticle protein	779	5	1e-28	0.55	GO:0042302,		Contig 257	1803072:1226	98.16	760	11	2	11	770	1	757	0	1340	0		Contig 257	CG6305	49.28	69
WFes0013507	EE681999	41590270	F01_111504e_e	02084E02	02084E02	Contig 257	536	1	0		gi|29124930|gb|AAO63547.1|	43.56	163	91	4	79	564	25	175	2.6e-28	127.9	gi|29124930|gb|AAO63547.1|_cuticle_protein_[Lipaphis_erysimi]		Contig 257	cuticle protein	779	5	1e-28	0.55	GO:0042302,		Contig 257	1803072:1226	98.16	760	11	2	11	770	1	757	0	1340	0		Contig 257	CG6305	49.28	69
WFes0000773	EE682718	41590989	072503a_B04_a_030	01001B04	01001B04	Contig 258	1110	1	0		gi|56199452|gb|AAV84215.1|	92.35	196	15	0	78	665	1	196	0	372.5	gi|56199452|gb|AAV84215.1|_elongation_factor_1_alpha_[Culicoides_sonorensis]		Contig 258	Zgc:101545	1189	5	1e-86	0.95	GO:0005525, GO:0006414, GO:0003746, GO:0005737,		Contig 258	1803072:1058	98.22	1181	18	3	10	1189	1	1179	0	2151	0		Contig 258	CG1873	92.86	196
WFes0001007	EE682964	41591235	072503d2_G12_d2_097	02094G12	02094G12	Contig 258	1110	1	0		gi|56199452|gb|AAV84215.1|	92.35	196	15	0	78	665	1	196	0	372.5	gi|56199452|gb|AAV84215.1|_elongation_factor_1_alpha_[Culicoides_sonorensis]		Contig 258	Zgc:101545	1189	5	1e-86	0.95	GO:0005525, GO:0006414, GO:0003746, GO:0005737,		Contig 258	1803072:1058	98.22	1181	18	3	10	1189	1	1179	0	2151	0		Contig 258	CG1873	92.86	196
WFes0013005	EE682981	41591252	A01_102504f_f	01044A07	01044A07	Contig 258	1110	0	0		gi|56199452|gb|AAV84215.1|	92.35	196	15	0	78	665	1	196	0	372.5	gi|56199452|gb|AAV84215.1|_elongation_factor_1_alpha_[Culicoides_sonorensis]		Contig 258	Zgc:101545	1189	5	1e-86	0.95	GO:0005525, GO:0006414, GO:0003746, GO:0005737,		Contig 258	1803072:1058	98.22	1181	18	3	10	1189	1	1179	0	2151	0		Contig 258	CG1873	92.86	196
WFes0013103	EE683090	41591361	B01_111504d_d	0111D12	01011D12	Contig 258	1110	1	0		gi|56199452|gb|AAV84215.1|	92.35	196	15	0	78	665	1	196	0	372.5	gi|56199452|gb|AAV84215.1|_elongation_factor_1_alpha_[Culicoides_sonorensis]		Contig 258	Zgc:101545	1189	5	1e-86	0.95	GO:0005525, GO:0006414, GO:0003746, GO:0005737,		Contig 258	1803072:1058	98.22	1181	18	3	10	1189	1	1179	0	2151	0		Contig 258	CG1873	92.86	196
WFes0013123	EE683112	41591383	B04_101804b_b	0114A06	01014A06	Contig 258	1110	0	0		gi|56199452|gb|AAV84215.1|	92.35	196	15	0	78	665	1	196	0	372.5	gi|56199452|gb|AAV84215.1|_elongation_factor_1_alpha_[Culicoides_sonorensis]		Contig 258	Zgc:101545	1189	5	1e-86	0.95	GO:0005525, GO:0006414, GO:0003746, GO:0005737,		Contig 258	1803072:1058	98.22	1181	18	3	10	1189	1	1179	0	2151	0		Contig 258	CG1873	92.86	196
WFes0013272	EE683277	41591548	C10_031805b_b	02074H12	02074H12	Contig 258	1110	0	0		gi|56199452|gb|AAV84215.1|	92.35	196	15	0	78	665	1	196	0	372.5	gi|56199452|gb|AAV84215.1|_elongation_factor_1_alpha_[Culicoides_sonorensis]		Contig 258	Zgc:101545	1189	5	1e-86	0.95	GO:0005525, GO:0006414, GO:0003746, GO:0005737,		Contig 258	1803072:1058	98.22	1181	18	3	10	1189	1	1179	0	2151	0		Contig 258	CG1873	92.86	196
WFes0013358	EE683372	41591643	D08_101804b_b	02114A06	02114A06	Contig 258	1110	0	0		gi|56199452|gb|AAV84215.1|	92.35	196	15	0	78	665	1	196	0	372.5	gi|56199452|gb|AAV84215.1|_elongation_factor_1_alpha_[Culicoides_sonorensis]		Contig 258	Zgc:101545	1189	5	1e-86	0.95	GO:0005525, GO:0006414, GO:0003746, GO:0005737,		Contig 258	1803072:1058	98.22	1181	18	3	10	1189	1	1179	0	2151	0		Contig 258	CG1873	92.86	196
WFes0013359	EE683373	41591644	D08_102504d2_d	0114A06	01014A06	Contig 258	1110	0	0		gi|56199452|gb|AAV84215.1|	92.35	196	15	0	78	665	1	196	0	372.5	gi|56199452|gb|AAV84215.1|_elongation_factor_1_alpha_[Culicoides_sonorensis]		Contig 258	Zgc:101545	1189	5	1e-86	0.95	GO:0005525, GO:0006414, GO:0003746, GO:0005737,		Contig 258	1803072:1058	98.22	1181	18	3	10	1189	1	1179	0	2151	0		Contig 258	CG1873	92.86	196
WFes0013685	EE682195	41590466	G10_102504f_f	02094G12	02094G12	Contig 258	1110	0	0		gi|56199452|gb|AAV84215.1|	92.35	196	15	0	78	665	1	196	0	372.5	gi|56199452|gb|AAV84215.1|_elongation_factor_1_alpha_[Culicoides_sonorensis]		Contig 258	Zgc:101545	1189	5	1e-86	0.95	GO:0005525, GO:0006414, GO:0003746, GO:0005737,		Contig 258	1803072:1058	98.22	1181	18	3	10	1189	1	1179	0	2151	0		Contig 258	CG1873	92.86	196
WFes0000714	EE682653	41590924	072203d_D12_d_095	02092D12	02092D12	Contig 259	614	1	0		gi|22758886|gb|AAN05602.1|	79.88	169	33	1	59	562	1	169	5.9e-70	264.6	gi|22758886|gb|AAN05602.1|_ribosomal_protein_S7_[Argopecten_irradians]		Contig 259	ribosomal protein S7	715	5	1e-69	0.9	GO:0006412, GO:0003735, GO:0005840,		Contig 259	1799296:11	98.42	695	9	2	10	704	1	693	0	1275	0		Contig 259	CG1883	70.83	168
WFes0000790	EE682736	41591007	072503a_D05_a_043	01001D05	01001D05	Contig 259	614	1	0		gi|22758886|gb|AAN05602.1|	79.88	169	33	1	59	562	1	169	5.9e-70	264.6	gi|22758886|gb|AAN05602.1|_ribosomal_protein_S7_[Argopecten_irradians]		Contig 259	ribosomal protein S7	715	5	1e-69	0.9	GO:0006412, GO:0003735, GO:0005840,		Contig 259	1799296:11	98.42	695	9	2	10	704	1	693	0	1275	0		Contig 259	CG1883	70.83	168
WFes0000821	EE682772	41591043	072503a_H02_a_025	01001H02	01001H02	Contig 259	614	1	0		gi|22758886|gb|AAN05602.1|	79.88	169	33	1	59	562	1	169	5.9e-70	264.6	gi|22758886|gb|AAN05602.1|_ribosomal_protein_S7_[Argopecten_irradians]		Contig 259	ribosomal protein S7	715	5	1e-69	0.9	GO:0006412, GO:0003735, GO:0005840,		Contig 259	1799296:11	98.42	695	9	2	10	704	1	693	0	1275	0		Contig 259	CG1883	70.83	168
WFes0013027	EE683006	41591277	A04_102504f_f	02102G08	02102G08	Contig 259	614	0	0		gi|22758886|gb|AAN05602.1|	79.88	169	33	1	59	562	1	169	5.9e-70	264.6	gi|22758886|gb|AAN05602.1|_ribosomal_protein_S7_[Argopecten_irradians]		Contig 259	ribosomal protein S7	715	5	1e-69	0.9	GO:0006412, GO:0003735, GO:0005840,		Contig 259	1799296:11	98.42	695	9	2	10	704	1	693	0	1275	0		Contig 259	CG1883	70.83	168
WFes0013266	EE683271	41591542	C09_102504d2_d	02111B11	02111B11	Contig 259	614	0	0		gi|22758886|gb|AAN05602.1|	79.88	169	33	1	59	562	1	169	5.9e-70	264.6	gi|22758886|gb|AAN05602.1|_ribosomal_protein_S7_[Argopecten_irradians]		Contig 259	ribosomal protein S7	715	5	1e-69	0.9	GO:0006412, GO:0003735, GO:0005840,		Contig 259	1799296:11	98.42	695	9	2	10	704	1	693	0	1275	0		Contig 259	CG1883	70.83	168
WFes0013408	EE681890	41590161	E02_102504d2_d	02112D10	02112D10	Contig 259	614	0	0		gi|22758886|gb|AAN05602.1|	79.88	169	33	1	59	562	1	169	5.9e-70	264.6	gi|22758886|gb|AAN05602.1|_ribosomal_protein_S7_[Argopecten_irradians]		Contig 259	ribosomal protein S7	715	5	1e-69	0.9	GO:0006412, GO:0003735, GO:0005840,		Contig 259	1799296:11	98.42	695	9	2	10	704	1	693	0	1275	0		Contig 259	CG1883	70.83	168
WFes0013886	EE682417	41590688	E06_063005d_d	02082E06	02082E06	Contig 259	614	0	0		gi|22758886|gb|AAN05602.1|	79.88	169	33	1	59	562	1	169	5.9e-70	264.6	gi|22758886|gb|AAN05602.1|_ribosomal_protein_S7_[Argopecten_irradians]		Contig 259	ribosomal protein S7	715	5	1e-69	0.9	GO:0006412, GO:0003735, GO:0005840,		Contig 259	1799296:11	98.42	695	9	2	10	704	1	693	0	1275	0		Contig 259	CG1883	70.83	168
WFes0013575	EE682074	41590345	F09_111504e_e	02072A09	02072A09	Contig 259	614	1	0		gi|22758886|gb|AAN05602.1|	79.88	169	33	1	59	562	1	169	5.9e-70	264.6	gi|22758886|gb|AAN05602.1|_ribosomal_protein_S7_[Argopecten_irradians]		Contig 259	ribosomal protein S7	715	5	1e-69	0.9	GO:0006412, GO:0003735, GO:0005840,		Contig 259	1799296:11	98.42	695	9	2	10	704	1	693	0	1275	0		Contig 259	CG1883	70.83	168
WFes0013740	EE682256	41590527	H05_102504f_f	02101A11	02101A11	Contig 259	614	0	0		gi|22758886|gb|AAN05602.1|	79.88	169	33	1	59	562	1	169	5.9e-70	264.6	gi|22758886|gb|AAN05602.1|_ribosomal_protein_S7_[Argopecten_irradians]		Contig 259	ribosomal protein S7	715	5	1e-69	0.9	GO:0006412, GO:0003735, GO:0005840,		Contig 259	1799296:11	98.42	695	9	2	10	704	1	693	0	1275	0		Contig 259	CG1883	70.83	168
WFes0013385	EE683400	41591671	D11_102504d2_d	01044F12	01044F12	Contig 26	494	0	0		gi|6946693|emb|CAB72315.1|	73.94	165	43	0	92	586	6	170	6.8e-61	235.7	gi|6946693|emb|CAB72315.1|_ferritin_[Daphnia_pulex]		Contig 26	ferritin	675	5	1e-61	0.74	GO:0008199, GO:0006826, GO:0006879,		Contig 26	1798340:5	97.97	541	11	0	135	675	164	704	0	985	0		Contig 26	CG4349	38.22	157
WFes0000544	EE682397	41590668	070803d_D04_d_042	01003D04	01003D04	Contig 260		1	0		mtDNA													Contig 260								Contig 260												0		Contig 260
WFes0000771	EE682716	41590987	072503a_B02_a_014	01001B02	01001B02	Contig 260		1	0		mtDNA													Contig 260								Contig 260												0		Contig 260
WFes0000871	EE682825	41591096	072503b_F11_b_092	01004F11	01004F11	Contig 260		1	0		mtDNA													Contig 260								Contig 260												0		Contig 260
WFes0000934	EE682891	41591162	072503c_F02_c_016	02093F02	02093F02	Contig 260		1	0		mtDNA													Contig 260								Contig 260												0		Contig 260
WFes0013055	EE683036	41591307	A08_050305b_b	02083A03	02083A03	Contig 260		0	0		mtDNA													Contig 260								Contig 260												0		Contig 260
WFes0013183	EE683178	41591449	B11_031805b_b	02082F04	02082F04	Contig 260		0	0		mtDNA													Contig 260								Contig 260												0		Contig 260
WFes0013234	EE683235	41591506	C05_050305b_b	02062F07	02062F07	Contig 260		0	0		mtDNA													Contig 260								Contig 260												0		Contig 260
WFes0013467	EE681954	41590225	E09_050305b_b	02094E10	02094E10	Contig 260		0	0		mtDNA													Contig 260								Contig 260												0		Contig 260
WFes0013761	EE682279	41590550	H08_050305b_b	02084F06	02084F06	Contig 260		0	0		mtDNA													Contig 260								Contig 260												0		Contig 260
WFes0000617	EE682549	41590820	072203c2_D07_c_059	02091D07	02091D07	Contig 261	527	1	0		gi|29124936|gb|AAO63550.1|	45.45	77	41	2	299	526	88	162	5.7e-17	60.46	gi|29124936|gb|AAO63550.1|_cuticle_protein_[Rhopalosiphum_maidis]		Contig 261	cuticle protein	700	5	1e-08	0.56	GO:0042302,		Contig 261	1803072:1093	97.38	648	13	4	10	657	1	644	0	1082	0		Contig 261	CG13338	46.15	52
WFes0000721	EE682661	41590932	072203d_E08_d_056	02092E08	02092E08	Contig 261	527	1	0		gi|29124936|gb|AAO63550.1|	45.45	77	41	2	299	526	88	162	5.7e-17	60.46	gi|29124936|gb|AAO63550.1|_cuticle_protein_[Rhopalosiphum_maidis]		Contig 261	cuticle protein	700	5	1e-08	0.56	GO:0042302,		Contig 261	1803072:1093	97.38	648	13	4	10	657	1	644	0	1082	0		Contig 261	CG13338	46.15	52
WFes0000805	EE682754	41591025	072503a_F07_a_060	01001F07	01001F07	Contig 261	527	1	0		gi|29124936|gb|AAO63550.1|	45.45	77	41	2	299	526	88	162	5.7e-17	60.46	gi|29124936|gb|AAO63550.1|_cuticle_protein_[Rhopalosiphum_maidis]		Contig 261	cuticle protein	700	5	1e-08	0.56	GO:0042302,		Contig 261	1803072:1093	97.38	648	13	4	10	657	1	644	0	1082	0		Contig 261	CG13338	46.15	52
WFes0013021	EE682999	41591270	A03_111504d_d	0141D11	01041D11	Contig 261	527	1	0		gi|29124936|gb|AAO63550.1|	45.45	77	41	2	299	526	88	162	5.7e-17	60.46	gi|29124936|gb|AAO63550.1|_cuticle_protein_[Rhopalosiphum_maidis]		Contig 261	cuticle protein	700	5	1e-08	0.56	GO:0042302,		Contig 261	1803072:1093	97.38	648	13	4	10	657	1	644	0	1082	0		Contig 261	CG13338	46.15	52
WFes0013061	EE683043	41591314	A08_111504d_d	01043B11	01043B11	Contig 261	527	1	0		gi|29124936|gb|AAO63550.1|	45.45	77	41	2	299	526	88	162	5.7e-17	60.46	gi|29124936|gb|AAO63550.1|_cuticle_protein_[Rhopalosiphum_maidis]		Contig 261	cuticle protein	700	5	1e-08	0.56	GO:0042302,		Contig 261	1803072:1093	97.38	648	13	4	10	657	1	644	0	1082	0		Contig 261	CG13338	46.15	52
WFes0013210	EE683209	41591480	C02_101804b_b	02101A02	02101A02	Contig 261	527	0	0		gi|29124936|gb|AAO63550.1|	45.45	77	41	2	299	526	88	162	5.7e-17	60.46	gi|29124936|gb|AAO63550.1|_cuticle_protein_[Rhopalosiphum_maidis]		Contig 261	cuticle protein	700	5	1e-08	0.56	GO:0042302,		Contig 261	1803072:1093	97.38	648	13	4	10	657	1	644	0	1082	0		Contig 261	CG13338	46.15	52
WFes0013861	EE682390	41590661	D03_063005e_e	01031E11	01031E11	Contig 261	527	1	0		gi|29124936|gb|AAO63550.1|	45.45	77	41	2	299	526	88	162	5.7e-17	60.46	gi|29124936|gb|AAO63550.1|_cuticle_protein_[Rhopalosiphum_maidis]		Contig 261	cuticle protein	700	5	1e-08	0.56	GO:0042302,		Contig 261	1803072:1093	97.38	648	13	4	10	657	1	644	0	1082	0		Contig 261	CG13338	46.15	52
WFes0013372	EE683387	41591658	D09_111504d_d	01031B07	01031B07	Contig 261	527	1	0		gi|29124936|gb|AAO63550.1|	45.45	77	41	2	299	526	88	162	5.7e-17	60.46	gi|29124936|gb|AAO63550.1|_cuticle_protein_[Rhopalosiphum_maidis]		Contig 261	cuticle protein	700	5	1e-08	0.56	GO:0042302,		Contig 261	1803072:1093	97.38	648	13	4	10	657	1	644	0	1082	0		Contig 261	CG13338	46.15	52
WFes0013393	EE683409	41591680	D12_102504f_f	02063A08	02063A08	Contig 261	527	0	0		gi|29124936|gb|AAO63550.1|	45.45	77	41	2	299	526	88	162	5.7e-17	60.46	gi|29124936|gb|AAO63550.1|_cuticle_protein_[Rhopalosiphum_maidis]		Contig 261	cuticle protein	700	5	1e-08	0.56	GO:0042302,		Contig 261	1803072:1093	97.38	648	13	4	10	657	1	644	0	1082	0		Contig 261	CG13338	46.15	52
WFes0000409	EE682430	41590701	070803c_A07_c_049	01002A07	01002A07	Contig 262	716	1	1		gi|20513964|gb|AAM22880.1|	50	48	24	0	397	540	1	48	5.8e-05	50.83	gi|20513964|gb|AAM22880.1|_2-domain_hemoglobin_protein_subunit_[Daphnia_spinulata]		Contig 262	2-domain hemoglobin protein subunit	963	5	1e-05	0.68	GO:0015671, GO:0005833, GO:0005344,		Contig 262	1803072:1225	99.79	953	1	1	11	963	1	952	0	1865	0		Contig 262
WFes0000442	EE682837	41591108	070803c_C05_c_034	01002C05	01002C05	Contig 262	716	1	1		gi|20513964|gb|AAM22880.1|	50	48	24	0	397	540	1	48	5.8e-05	50.83	gi|20513964|gb|AAM22880.1|_2-domain_hemoglobin_protein_subunit_[Daphnia_spinulata]		Contig 262	2-domain hemoglobin protein subunit	963	5	1e-05	0.68	GO:0015671, GO:0005833, GO:0005344,		Contig 262	1803072:1225	99.79	953	1	1	11	963	1	952	0	1865	0		Contig 262
WFes0000461	EE683037	41591308	070803c_D12_c_094	01002D12	01002D12	Contig 262	716	1	1		gi|20513964|gb|AAM22880.1|	50	48	24	0	397	540	1	48	5.8e-05	50.83	gi|20513964|gb|AAM22880.1|_2-domain_hemoglobin_protein_subunit_[Daphnia_spinulata]		Contig 262	2-domain hemoglobin protein subunit	963	5	1e-05	0.68	GO:0015671, GO:0005833, GO:0005344,		Contig 262	1803072:1225	99.79	953	1	1	11	963	1	952	0	1865	0		Contig 262
WFes0000410	EE682484	41590755	070803c_G10_c_072	01002G10	01002G10	Contig 262	716	1	1		gi|20513964|gb|AAM22880.1|	50	48	24	0	397	540	1	48	5.8e-05	50.83	gi|20513964|gb|AAM22880.1|_2-domain_hemoglobin_protein_subunit_[Daphnia_spinulata]		Contig 262	2-domain hemoglobin protein subunit	963	5	1e-05	0.68	GO:0015671, GO:0005833, GO:0005344,		Contig 262	1803072:1225	99.79	953	1	1	11	963	1	952	0	1865	0		Contig 262
WFes0000531	EE682253	41590524	070803d_C02_d_018	01003C02	01003C02	Contig 262	716	1	1		gi|20513964|gb|AAM22880.1|	50	48	24	0	397	540	1	48	5.8e-05	50.83	gi|20513964|gb|AAM22880.1|_2-domain_hemoglobin_protein_subunit_[Daphnia_spinulata]		Contig 262	2-domain hemoglobin protein subunit	963	5	1e-05	0.68	GO:0015671, GO:0005833, GO:0005344,		Contig 262	1803072:1225	99.79	953	1	1	11	963	1	952	0	1865	0		Contig 262
WFes0000535	EE682297	41590568	070803d_C06_d_050	01003C06	01003C06	Contig 262	716	1	1		gi|20513964|gb|AAM22880.1|	50	48	24	0	397	540	1	48	5.8e-05	50.83	gi|20513964|gb|AAM22880.1|_2-domain_hemoglobin_protein_subunit_[Daphnia_spinulata]		Contig 262	2-domain hemoglobin protein subunit	963	5	1e-05	0.68	GO:0015671, GO:0005833, GO:0005344,		Contig 262	1803072:1225	99.79	953	1	1	11	963	1	952	0	1865	0		Contig 262
WFes0013819	EE682344	41590615	B01_063005e_e	01044A12	01044A12	Contig 262	716	1	1		gi|20513964|gb|AAM22880.1|	50	48	24	0	397	540	1	48	5.8e-05	50.83	gi|20513964|gb|AAM22880.1|_2-domain_hemoglobin_protein_subunit_[Daphnia_spinulata]		Contig 262	2-domain hemoglobin protein subunit	963	5	1e-05	0.68	GO:0015671, GO:0005833, GO:0005344,		Contig 262	1803072:1225	99.79	953	1	1	11	963	1	952	0	1865	0		Contig 262
WFes0013337	EE683349	41591620	D05_111504d_d	0114H10	01014H10	Contig 262	716	1	1		gi|20513964|gb|AAM22880.1|	50	48	24	0	397	540	1	48	5.8e-05	50.83	gi|20513964|gb|AAM22880.1|_2-domain_hemoglobin_protein_subunit_[Daphnia_spinulata]		Contig 262	2-domain hemoglobin protein subunit	963	5	1e-05	0.68	GO:0015671, GO:0005833, GO:0005344,		Contig 262	1803072:1225	99.79	953	1	1	11	963	1	952	0	1865	0		Contig 262
WFes0013346	EE683358	41591629	D06_111504d_d	0114H02	01014H02	Contig 262	716	1	1		gi|20513964|gb|AAM22880.1|	50	48	24	0	397	540	1	48	5.8e-05	50.83	gi|20513964|gb|AAM22880.1|_2-domain_hemoglobin_protein_subunit_[Daphnia_spinulata]		Contig 262	2-domain hemoglobin protein subunit	963	5	1e-05	0.68	GO:0015671, GO:0005833, GO:0005344,		Contig 262	1803072:1225	99.79	953	1	1	11	963	1	952	0	1865	0		Contig 262
WFes0000464	EE683070	41591341	070803c_E03_c_019	01002E03	01002E03	Contig 263	587	1	0		gi|54609231|gb|AAV34831.1|	81.96	194	35	0	79	660	1	194	6.2e-81	302.8	gi|54609231|gb|AAV34831.1|_ribosomal_protein_L19_[Bombyx_mori]		Contig 263	ribosomal protein L19	802	5	1e-81	0.91	GO:0006412, GO:0003735, GO:0005840,		Contig 263	1796152:12	99.73	752	2	0	10	761	3	754	0	1475	0		Contig 263	CG2746	82.9	193
WFes0000609	EE682541	41590812	072203c2_C10_c_071	02091C10	02091C10	Contig 263	587	1	0		gi|54609231|gb|AAV34831.1|	81.96	194	35	0	79	660	1	194	6.2e-81	302.8	gi|54609231|gb|AAV34831.1|_ribosomal_protein_L19_[Bombyx_mori]		Contig 263	ribosomal protein L19	802	5	1e-81	0.91	GO:0006412, GO:0003735, GO:0005840,		Contig 263	1796152:12	99.73	752	2	0	10	761	3	754	0	1475	0		Contig 263	CG2746	82.9	193
WFes0000864	EE682818	41591089	072503b_E04_b_024	01004E04	01004E04	Contig 263	587	1	0		gi|54609231|gb|AAV34831.1|	81.96	194	35	0	79	660	1	194	6.2e-81	302.8	gi|54609231|gb|AAV34831.1|_ribosomal_protein_L19_[Bombyx_mori]		Contig 263	ribosomal protein L19	802	5	1e-81	0.91	GO:0006412, GO:0003735, GO:0005840,		Contig 263	1796152:12	99.73	752	2	0	10	761	3	754	0	1475	0		Contig 263	CG2746	82.9	193
WFes0013134	EE683124	41591395	B05_102504f_f	02113E03	02113E03	Contig 263	587	0	0		gi|54609231|gb|AAV34831.1|	81.96	194	35	0	79	660	1	194	6.2e-81	302.8	gi|54609231|gb|AAV34831.1|_ribosomal_protein_L19_[Bombyx_mori]		Contig 263	ribosomal protein L19	802	5	1e-81	0.91	GO:0006412, GO:0003735, GO:0005840,		Contig 263	1796152:12	99.73	752	2	0	10	761	3	754	0	1475	0		Contig 263	CG2746	82.9	193
WFes0013251	EE683254	41591525	C07_102504d2_d	02114E10	02114E10	Contig 263	587	0	0		gi|54609231|gb|AAV34831.1|	81.96	194	35	0	79	660	1	194	6.2e-81	302.8	gi|54609231|gb|AAV34831.1|_ribosomal_protein_L19_[Bombyx_mori]		Contig 263	ribosomal protein L19	802	5	1e-81	0.91	GO:0006412, GO:0003735, GO:0005840,		Contig 263	1796152:12	99.73	752	2	0	10	761	3	754	0	1475	0		Contig 263	CG2746	82.9	193
WFes0013253	EE683256	41591527	C07_102504f_f	02113G06	02113G06	Contig 263	587	0	0		gi|54609231|gb|AAV34831.1|	81.96	194	35	0	79	660	1	194	6.2e-81	302.8	gi|54609231|gb|AAV34831.1|_ribosomal_protein_L19_[Bombyx_mori]		Contig 263	ribosomal protein L19	802	5	1e-81	0.91	GO:0006412, GO:0003735, GO:0005840,		Contig 263	1796152:12	99.73	752	2	0	10	761	3	754	0	1475	0		Contig 263	CG2746	82.9	193
WFes0013286	EE683293	41591564	C11_102504f_f	02114E10	02114E10	Contig 263	587	0	0		gi|54609231|gb|AAV34831.1|	81.96	194	35	0	79	660	1	194	6.2e-81	302.8	gi|54609231|gb|AAV34831.1|_ribosomal_protein_L19_[Bombyx_mori]		Contig 263	ribosomal protein L19	802	5	1e-81	0.91	GO:0006412, GO:0003735, GO:0005840,		Contig 263	1796152:12	99.73	752	2	0	10	761	3	754	0	1475	0		Contig 263	CG2746	82.9	193
WFes0013436	EE681920	41590191	E05_102504g_g	0141E12	01041E12	Contig 263	587	0	0		gi|54609231|gb|AAV34831.1|	81.96	194	35	0	79	660	1	194	6.2e-81	302.8	gi|54609231|gb|AAV34831.1|_ribosomal_protein_L19_[Bombyx_mori]		Contig 263	ribosomal protein L19	802	5	1e-81	0.91	GO:0006412, GO:0003735, GO:0005840,		Contig 263	1796152:12	99.73	752	2	0	10	761	3	754	0	1475	0		Contig 263	CG2746	82.9	193
WFes0013567	EE682065	41590336	F08_111504d_d	02104E01	02104E01	Contig 263	587	1	0		gi|54609231|gb|AAV34831.1|	81.96	194	35	0	79	660	1	194	6.2e-81	302.8	gi|54609231|gb|AAV34831.1|_ribosomal_protein_L19_[Bombyx_mori]		Contig 263	ribosomal protein L19	802	5	1e-81	0.91	GO:0006412, GO:0003735, GO:0005840,		Contig 263	1796152:12	99.73	752	2	0	10	761	3	754	0	1475	0		Contig 263	CG2746	82.9	193
WFes0013665	EE682174	41590445	G08_101804b_b	02074B10	02074B10	Contig 263	587	0	0		gi|54609231|gb|AAV34831.1|	81.96	194	35	0	79	660	1	194	6.2e-81	302.8	gi|54609231|gb|AAV34831.1|_ribosomal_protein_L19_[Bombyx_mori]		Contig 263	ribosomal protein L19	802	5	1e-81	0.91	GO:0006412, GO:0003735, GO:0005840,		Contig 263	1796152:12	99.73	752	2	0	10	761	3	754	0	1475	0		Contig 263	CG2746	82.9	193
WFes0000672	EE682607	41590878	072203d_A04_d_022	02092A04	02092A04	Contig 264	269	1	0		gi|66564518|ref|XP_623110.1|	86.57	67	9	0	89	289	1	67	4.7e-56	124.8	gi|66564518|ref|XP_623110.1|_PREDICTED:_similar_to_ribosomal_protein_L12_[Apis_mellifera]		Contig 264	Hypothetical protein JC8.3a	643	5	1e-22	0.87			Contig 264	1793771:4	98.74	634	6	2	10	643	35	666	0	1144	0		Contig 264	CG3195	85.07	67
WFes0000919	EE682877	41591148	072503c_D04_c_031	02093D04	02093D04	Contig 264	269	1	0		gi|66564518|ref|XP_623110.1|	86.57	67	9	0	89	289	1	67	4.7e-56	124.8	gi|66564518|ref|XP_623110.1|_PREDICTED:_similar_to_ribosomal_protein_L12_[Apis_mellifera]		Contig 264	Hypothetical protein JC8.3a	643	5	1e-22	0.87			Contig 264	1793771:4	98.74	634	6	2	10	643	35	666	0	1144	0		Contig 264	CG3195	85.07	67
WFes0000941	EE682898	41591169	072503c_F11_c_092	02093F11	02093F11	Contig 264	269	1	0		gi|66564518|ref|XP_623110.1|	86.57	67	9	0	89	289	1	67	4.7e-56	124.8	gi|66564518|ref|XP_623110.1|_PREDICTED:_similar_to_ribosomal_protein_L12_[Apis_mellifera]		Contig 264	Hypothetical protein JC8.3a	643	5	1e-22	0.87			Contig 264	1793771:4	98.74	634	6	2	10	643	35	666	0	1144	0		Contig 264	CG3195	85.07	67
WFes0013364	EE683378	41591649	D08_111504e_e	02082E07	02082E07	Contig 264	269	1	0		gi|66564518|ref|XP_623110.1|	86.57	67	9	0	89	289	1	67	4.7e-56	124.8	gi|66564518|ref|XP_623110.1|_PREDICTED:_similar_to_ribosomal_protein_L12_[Apis_mellifera]		Contig 264	Hypothetical protein JC8.3a	643	5	1e-22	0.87			Contig 264	1793771:4	98.74	634	6	2	10	643	35	666	0	1144	0		Contig 264	CG3195	85.07	67
WFes0013633	EE682139	41590410	G04_102504g_g	0114B08	01014B08	Contig 264	269	0	0		gi|66564518|ref|XP_623110.1|	86.57	67	9	0	89	289	1	67	4.7e-56	124.8	gi|66564518|ref|XP_623110.1|_PREDICTED:_similar_to_ribosomal_protein_L12_[Apis_mellifera]		Contig 264	Hypothetical protein JC8.3a	643	5	1e-22	0.87			Contig 264	1793771:4	98.74	634	6	2	10	643	35	666	0	1144	0		Contig 264	CG3195	85.07	67
WFes0013655	EE682163	41590434	G07_050305b_b	02082E07	02082E07	Contig 264	269	0	0		gi|66564518|ref|XP_623110.1|	86.57	67	9	0	89	289	1	67	4.7e-56	124.8	gi|66564518|ref|XP_623110.1|_PREDICTED:_similar_to_ribosomal_protein_L12_[Apis_mellifera]		Contig 264	Hypothetical protein JC8.3a	643	5	1e-22	0.87			Contig 264	1793771:4	98.74	634	6	2	10	643	35	666	0	1144	0		Contig 264	CG3195	85.07	67
WFes0013678	EE682188	41590459	G09_102504g_g	01004E07	01004E07	Contig 264	269	0	0		gi|66564518|ref|XP_623110.1|	86.57	67	9	0	89	289	1	67	4.7e-56	124.8	gi|66564518|ref|XP_623110.1|_PREDICTED:_similar_to_ribosomal_protein_L12_[Apis_mellifera]		Contig 264	Hypothetical protein JC8.3a	643	5	1e-22	0.87			Contig 264	1793771:4	98.74	634	6	2	10	643	35	666	0	1144	0		Contig 264	CG3195	85.07	67
WFes0013686	EE682196	41590467	G10_102504g_g	02072H12	02072H12	Contig 264	269	0	0		gi|66564518|ref|XP_623110.1|	86.57	67	9	0	89	289	1	67	4.7e-56	124.8	gi|66564518|ref|XP_623110.1|_PREDICTED:_similar_to_ribosomal_protein_L12_[Apis_mellifera]		Contig 264	Hypothetical protein JC8.3a	643	5	1e-22	0.87			Contig 264	1793771:4	98.74	634	6	2	10	643	35	666	0	1144	0		Contig 264	CG3195	85.07	67
WFes0013772	EE682291	41590562	H09_102504g_g	0112B12	01012B12	Contig 264	269	0	0		gi|66564518|ref|XP_623110.1|	86.57	67	9	0	89	289	1	67	4.7e-56	124.8	gi|66564518|ref|XP_623110.1|_PREDICTED:_similar_to_ribosomal_protein_L12_[Apis_mellifera]		Contig 264	Hypothetical protein JC8.3a	643	5	1e-22	0.87			Contig 264	1793771:4	98.74	634	6	2	10	643	35	666	0	1144	0		Contig 264	CG3195	85.07	67
WFes0013791	EE682312	41590583	H12_101804b_b	02092A04	02092A04	Contig 264	269	0	0		gi|66564518|ref|XP_623110.1|	86.57	67	9	0	89	289	1	67	4.7e-56	124.8	gi|66564518|ref|XP_623110.1|_PREDICTED:_similar_to_ribosomal_protein_L12_[Apis_mellifera]		Contig 264	Hypothetical protein JC8.3a	643	5	1e-22	0.87			Contig 264	1793771:4	98.74	634	6	2	10	643	35	666	0	1144	0		Contig 264	CG3195	85.07	67
WFes0000417	EE682561	41590832	070803c_H02_c_016	01002H02	01002H02	Contig 265	443	1	0		gi|62083357|gb|AAX62403.1|	64.91	114	40	0	104	445	1	114	5e-17	89.35	gi|62083357|gb|AAX62403.1|_ribosomal_protein_P2_isoform_A_[Lysiphlebus_testaceipes]		Contig 265	ribosomal protein P2 isoform A	549	5	1e-17	0.78	GO:0006414, GO:0003735, GO:0005840,		Contig 265	1803072:1268	100	343	0	0	22	364	1	343	0	680	0		Contig 265	CG4918	61.54	65
WFes0000490	EE683348	41591619	070803d_A03_d_021	01003A03	01003A03	Contig 265	443	1	0		gi|62083357|gb|AAX62403.1|	64.91	114	40	0	104	445	1	114	5e-17	89.35	gi|62083357|gb|AAX62403.1|_ribosomal_protein_P2_isoform_A_[Lysiphlebus_testaceipes]		Contig 265	ribosomal protein P2 isoform A	549	5	1e-17	0.78	GO:0006414, GO:0003735, GO:0005840,		Contig 265	1803072:1268	100	343	0	0	22	364	1	343	0	680	0		Contig 265	CG4918	61.54	65
WFes0000846	EE682799	41591070	072503b_C05_b_035	01004C05	01004C05	Contig 265	443	1	0		gi|62083357|gb|AAX62403.1|	64.91	114	40	0	104	445	1	114	5e-17	89.35	gi|62083357|gb|AAX62403.1|_ribosomal_protein_P2_isoform_A_[Lysiphlebus_testaceipes]		Contig 265	ribosomal protein P2 isoform A	549	5	1e-17	0.78	GO:0006414, GO:0003735, GO:0005840,		Contig 265	1803072:1268	100	343	0	0	22	364	1	343	0	680	0		Contig 265	CG4918	61.54	65
WFes0013044	EE683024	41591295	A06_102504f_f	02102H10	02102H10	Contig 265	443	0	0		gi|62083357|gb|AAX62403.1|	64.91	114	40	0	104	445	1	114	5e-17	89.35	gi|62083357|gb|AAX62403.1|_ribosomal_protein_P2_isoform_A_[Lysiphlebus_testaceipes]		Contig 265	ribosomal protein P2 isoform A	549	5	1e-17	0.78	GO:0006414, GO:0003735, GO:0005840,		Contig 265	1803072:1268	100	343	0	0	22	364	1	343	0	680	0		Contig 265	CG4918	61.54	65
WFes0013075	EE683058	41591329	A10_102504e_e	0112A08	01012A08	Contig 265	443	0	0		gi|62083357|gb|AAX62403.1|	64.91	114	40	0	104	445	1	114	5e-17	89.35	gi|62083357|gb|AAX62403.1|_ribosomal_protein_P2_isoform_A_[Lysiphlebus_testaceipes]		Contig 265	ribosomal protein P2 isoform A	549	5	1e-17	0.78	GO:0006414, GO:0003735, GO:0005840,		Contig 265	1803072:1268	100	343	0	0	22	364	1	343	0	680	0		Contig 265	CG4918	61.54	65
WFes0013125	EE683114	41591385	B04_102504f_f	02113A07	02113A07	Contig 265	443	0	0		gi|62083357|gb|AAX62403.1|	64.91	114	40	0	104	445	1	114	5e-17	89.35	gi|62083357|gb|AAX62403.1|_ribosomal_protein_P2_isoform_A_[Lysiphlebus_testaceipes]		Contig 265	ribosomal protein P2 isoform A	549	5	1e-17	0.78	GO:0006414, GO:0003735, GO:0005840,		Contig 265	1803072:1268	100	343	0	0	22	364	1	343	0	680	0		Contig 265	CG4918	61.54	65
WFes0013326	EE683336	41591607	D04_102504e_e	02071B03	02071B03	Contig 265	443	0	0		gi|62083357|gb|AAX62403.1|	64.91	114	40	0	104	445	1	114	5e-17	89.35	gi|62083357|gb|AAX62403.1|_ribosomal_protein_P2_isoform_A_[Lysiphlebus_testaceipes]		Contig 265	ribosomal protein P2 isoform A	549	5	1e-17	0.78	GO:0006414, GO:0003735, GO:0005840,		Contig 265	1803072:1268	100	343	0	0	22	364	1	343	0	680	0		Contig 265	CG4918	61.54	65
WFes0013513	EE682006	41590277	F02_102504f_f	02101F01	02101F01	Contig 265	443	0	0		gi|62083357|gb|AAX62403.1|	64.91	114	40	0	104	445	1	114	5e-17	89.35	gi|62083357|gb|AAX62403.1|_ribosomal_protein_P2_isoform_A_[Lysiphlebus_testaceipes]		Contig 265	ribosomal protein P2 isoform A	549	5	1e-17	0.78	GO:0006414, GO:0003735, GO:0005840,		Contig 265	1803072:1268	100	343	0	0	22	364	1	343	0	680	0		Contig 265	CG4918	61.54	65
WFes0013539	EE682035	41590306	F05_102504g_g	02073E11	02073E11	Contig 265	443	0	0		gi|62083357|gb|AAX62403.1|	64.91	114	40	0	104	445	1	114	5e-17	89.35	gi|62083357|gb|AAX62403.1|_ribosomal_protein_P2_isoform_A_[Lysiphlebus_testaceipes]		Contig 265	ribosomal protein P2 isoform A	549	5	1e-17	0.78	GO:0006414, GO:0003735, GO:0005840,		Contig 265	1803072:1268	100	343	0	0	22	364	1	343	0	680	0		Contig 265	CG4918	61.54	65
WFes0013793	EE682314	41590585	H12_102504e_e	02101E04	02101E04	Contig 265	443	0	0		gi|62083357|gb|AAX62403.1|	64.91	114	40	0	104	445	1	114	5e-17	89.35	gi|62083357|gb|AAX62403.1|_ribosomal_protein_P2_isoform_A_[Lysiphlebus_testaceipes]		Contig 265	ribosomal protein P2 isoform A	549	5	1e-17	0.78	GO:0006414, GO:0003735, GO:0005840,		Contig 265	1803072:1268	100	343	0	0	22	364	1	343	0	680	0		Contig 265	CG4918	61.54	65
WFes0000421	EE682605	41590876	070803c_B02_c_013	01002B02	01002B02	Contig 266	752	1	0		gi|54609211|gb|AAV34821.1|	82.49	217	38	0	103	753	1	217	5.7e-90	332.8	gi|54609211|gb|AAV34821.1|_ribosomal_protein_L10A_[Bombyx_mori]		Contig 266	ribosomal protein L10A	807	5	1e-90	0.9	GO:0006412, GO:0003735, GO:0005840,		Contig 266	1795385:4	99.74	768	1	1	41	807	2	769	0	1499	0		Contig 266	CG7283	80.65	217
WFes0000791	EE682738	41591009	072503a_D06_a_047	01001D06	01001D06	Contig 266	752	1	0		gi|54609211|gb|AAV34821.1|	82.49	217	38	0	103	753	1	217	5.7e-90	332.8	gi|54609211|gb|AAV34821.1|_ribosomal_protein_L10A_[Bombyx_mori]		Contig 266	ribosomal protein L10A	807	5	1e-90	0.9	GO:0006412, GO:0003735, GO:0005840,		Contig 266	1795385:4	99.74	768	1	1	41	807	2	769	0	1499	0		Contig 266	CG7283	80.65	217
WFes0013026	EE683005	41591276	A04_102504e_e	01031G05	01031G05	Contig 266	752	0	0		gi|54609211|gb|AAV34821.1|	82.49	217	38	0	103	753	1	217	5.7e-90	332.8	gi|54609211|gb|AAV34821.1|_ribosomal_protein_L10A_[Bombyx_mori]		Contig 266	ribosomal protein L10A	807	5	1e-90	0.9	GO:0006412, GO:0003735, GO:0005840,		Contig 266	1795385:4	99.74	768	1	1	41	807	2	769	0	1499	0		Contig 266	CG7283	80.65	217
WFes0013188	EE683184	41591455	B11_102504f_f	02114E07	02114E07	Contig 266	752	0	0		gi|54609211|gb|AAV34821.1|	82.49	217	38	0	103	753	1	217	5.7e-90	332.8	gi|54609211|gb|AAV34821.1|_ribosomal_protein_L10A_[Bombyx_mori]		Contig 266	ribosomal protein L10A	807	5	1e-90	0.9	GO:0006412, GO:0003735, GO:0005840,		Contig 266	1795385:4	99.74	768	1	1	41	807	2	769	0	1499	0		Contig 266	CG7283	80.65	217
WFes0013194	EE683190	41591461	B12_102504e_e	01043G03	01043G03	Contig 266	752	0	0		gi|54609211|gb|AAV34821.1|	82.49	217	38	0	103	753	1	217	5.7e-90	332.8	gi|54609211|gb|AAV34821.1|_ribosomal_protein_L10A_[Bombyx_mori]		Contig 266	ribosomal protein L10A	807	5	1e-90	0.9	GO:0006412, GO:0003735, GO:0005840,		Contig 266	1795385:4	99.74	768	1	1	41	807	2	769	0	1499	0		Contig 266	CG7283	80.65	217
WFes0013252	EE683255	41591526	C07_102504e_e	0141B08	01041B08	Contig 266	752	0	0		gi|54609211|gb|AAV34821.1|	82.49	217	38	0	103	753	1	217	5.7e-90	332.8	gi|54609211|gb|AAV34821.1|_ribosomal_protein_L10A_[Bombyx_mori]		Contig 266	ribosomal protein L10A	807	5	1e-90	0.9	GO:0006412, GO:0003735, GO:0005840,		Contig 266	1795385:4	99.74	768	1	1	41	807	2	769	0	1499	0		Contig 266	CG7283	80.65	217
WFes0013260	EE683264	41591535	C08_102504e_e	0141B10	01041B10	Contig 266	752	0	0		gi|54609211|gb|AAV34821.1|	82.49	217	38	0	103	753	1	217	5.7e-90	332.8	gi|54609211|gb|AAV34821.1|_ribosomal_protein_L10A_[Bombyx_mori]		Contig 266	ribosomal protein L10A	807	5	1e-90	0.9	GO:0006412, GO:0003735, GO:0005840,		Contig 266	1795385:4	99.74	768	1	1	41	807	2	769	0	1499	0		Contig 266	CG7283	80.65	217
WFes0013402	EE681883	41590154	E01_102504g_g	0114D08	01014D08	Contig 266	752	0	0		gi|54609211|gb|AAV34821.1|	82.49	217	38	0	103	753	1	217	5.7e-90	332.8	gi|54609211|gb|AAV34821.1|_ribosomal_protein_L10A_[Bombyx_mori]		Contig 266	ribosomal protein L10A	807	5	1e-90	0.9	GO:0006412, GO:0003735, GO:0005840,		Contig 266	1795385:4	99.74	768	1	1	41	807	2	769	0	1499	0		Contig 266	CG7283	80.65	217
WFes0013537	EE682032	41590303	F05_102504e_e	02064D01	02064D01	Contig 266	752	0	0		gi|54609211|gb|AAV34821.1|	82.49	217	38	0	103	753	1	217	5.7e-90	332.8	gi|54609211|gb|AAV34821.1|_ribosomal_protein_L10A_[Bombyx_mori]		Contig 266	ribosomal protein L10A	807	5	1e-90	0.9	GO:0006412, GO:0003735, GO:0005840,		Contig 266	1795385:4	99.74	768	1	1	41	807	2	769	0	1499	0		Contig 266	CG7283	80.65	217
WFes0013701	EE682213	41590484	G12_102504e_e	02102G01	02102G01	Contig 266	752	0	0		gi|54609211|gb|AAV34821.1|	82.49	217	38	0	103	753	1	217	5.7e-90	332.8	gi|54609211|gb|AAV34821.1|_ribosomal_protein_L10A_[Bombyx_mori]		Contig 266	ribosomal protein L10A	807	5	1e-90	0.9	GO:0006412, GO:0003735, GO:0005840,		Contig 266	1795385:4	99.74	768	1	1	41	807	2	769	0	1499	0		Contig 266	CG7283	80.65	217
WFes0013749	EE682266	41590537	H06_102504f_f	01043B03	01043B03	Contig 266	752	0	0		gi|54609211|gb|AAV34821.1|	82.49	217	38	0	103	753	1	217	5.7e-90	332.8	gi|54609211|gb|AAV34821.1|_ribosomal_protein_L10A_[Bombyx_mori]		Contig 266	ribosomal protein L10A	807	5	1e-90	0.9	GO:0006412, GO:0003735, GO:0005840,		Contig 266	1795385:4	99.74	768	1	1	41	807	2	769	0	1499	0		Contig 266	CG7283	80.65	217
WFes0000471	EE683148	41591419	070803c_E11_c_083	01002E11	01002E11	Contig 267	266	1	0		gi|1314481|gb|AAC47030.1|	45.71	70	38	1	328	537	69	137	8.3e-22	67.4	gi|1314481|gb|AAC47030.1|_serine_collagenase_1_precursor_[Celuca_pugilator]		Contig 267	serine collagenase 1 precursor	834	5	1e-05	0.61	GO:0004295, GO:0006508, GO:0004263,		Contig 267	1796251:12	96.14	828	18	11	10	834	1	817	0	1306	0		Contig 267	CG6467	43.75	64
WFes0000405	EE681988	41590259	070803c_G07_c_052	01002G07	01002G07	Contig 267	266	1	0		gi|1314481|gb|AAC47030.1|	45.71	70	38	1	328	537	69	137	8.3e-22	67.4	gi|1314481|gb|AAC47030.1|_serine_collagenase_1_precursor_[Celuca_pugilator]		Contig 267	serine collagenase 1 precursor	834	5	1e-05	0.61	GO:0004295, GO:0006508, GO:0004263,		Contig 267	1796251:12	96.14	828	18	11	10	834	1	817	0	1306	0		Contig 267	CG6467	43.75	64
WFes0000493	EE683381	41591652	070803d_G07_d_056	01003G07	01003G07	Contig 267	266	1	0		gi|1314481|gb|AAC47030.1|	45.71	70	38	1	328	537	69	137	8.3e-22	67.4	gi|1314481|gb|AAC47030.1|_serine_collagenase_1_precursor_[Celuca_pugilator]		Contig 267	serine collagenase 1 precursor	834	5	1e-05	0.61	GO:0004295, GO:0006508, GO:0004263,		Contig 267	1796251:12	96.14	828	18	11	10	834	1	817	0	1306	0		Contig 267	CG6467	43.75	64
WFes0000770	EE682714	41590985	072503a_B01_a_010	01001B01	01001B01	Contig 267	266	1	0		gi|1314481|gb|AAC47030.1|	45.71	70	38	1	328	537	69	137	8.3e-22	67.4	gi|1314481|gb|AAC47030.1|_serine_collagenase_1_precursor_[Celuca_pugilator]		Contig 267	serine collagenase 1 precursor	834	5	1e-05	0.61	GO:0004295, GO:0006508, GO:0004263,		Contig 267	1796251:12	96.14	828	18	11	10	834	1	817	0	1306	0		Contig 267	CG6467	43.75	64
WFes0000924	EE682881	41591152	072503c_D10_c_079	02093D10	02093D10	Contig 267	266	1	0		gi|1314481|gb|AAC47030.1|	45.71	70	38	1	328	537	69	137	8.3e-22	67.4	gi|1314481|gb|AAC47030.1|_serine_collagenase_1_precursor_[Celuca_pugilator]		Contig 267	serine collagenase 1 precursor	834	5	1e-05	0.61	GO:0004295, GO:0006508, GO:0004263,		Contig 267	1796251:12	96.14	828	18	11	10	834	1	817	0	1306	0		Contig 267	CG6467	43.75	64
WFes0013872	EE682402	41590673	D09_063005e_e	01032C05	01032C05	Contig 267	266	1	0		gi|1314481|gb|AAC47030.1|	45.71	70	38	1	328	537	69	137	8.3e-22	67.4	gi|1314481|gb|AAC47030.1|_serine_collagenase_1_precursor_[Celuca_pugilator]		Contig 267	serine collagenase 1 precursor	834	5	1e-05	0.61	GO:0004295, GO:0006508, GO:0004263,		Contig 267	1796251:12	96.14	828	18	11	10	834	1	817	0	1306	0		Contig 267	CG6467	43.75	64
WFes0013875	EE682405	41590676	D11_063005e_e	01032H04	01032H04	Contig 267	266	1	0		gi|1314481|gb|AAC47030.1|	45.71	70	38	1	328	537	69	137	8.3e-22	67.4	gi|1314481|gb|AAC47030.1|_serine_collagenase_1_precursor_[Celuca_pugilator]		Contig 267	serine collagenase 1 precursor	834	5	1e-05	0.61	GO:0004295, GO:0006508, GO:0004263,		Contig 267	1796251:12	96.14	828	18	11	10	834	1	817	0	1306	0		Contig 267	CG6467	43.75	64
WFes0013452	EE681938	41590209	E07_102504e_e	02081F04	02081F04	Contig 267	266	0	0		gi|1314481|gb|AAC47030.1|	45.71	70	38	1	328	537	69	137	8.3e-22	67.4	gi|1314481|gb|AAC47030.1|_serine_collagenase_1_precursor_[Celuca_pugilator]		Contig 267	serine collagenase 1 precursor	834	5	1e-05	0.61	GO:0004295, GO:0006508, GO:0004263,		Contig 267	1796251:12	96.14	828	18	11	10	834	1	817	0	1306	0		Contig 267	CG6467	43.75	64
WFes0013896	EE682428	41590699	E11_063005e_e	02101F12	02101F12	Contig 267	266	1	0		gi|1314481|gb|AAC47030.1|	45.71	70	38	1	328	537	69	137	8.3e-22	67.4	gi|1314481|gb|AAC47030.1|_serine_collagenase_1_precursor_[Celuca_pugilator]		Contig 267	serine collagenase 1 precursor	834	5	1e-05	0.61	GO:0004295, GO:0006508, GO:0004263,		Contig 267	1796251:12	96.14	828	18	11	10	834	1	817	0	1306	0		Contig 267	CG6467	43.75	64
WFes0013910	EE682445	41590716	F07_063005d_d	02084E09	02084E09	Contig 267	266	1	0		gi|1314481|gb|AAC47030.1|	45.71	70	38	1	328	537	69	137	8.3e-22	67.4	gi|1314481|gb|AAC47030.1|_serine_collagenase_1_precursor_[Celuca_pugilator]		Contig 267	serine collagenase 1 precursor	834	5	1e-05	0.61	GO:0004295, GO:0006508, GO:0004263,		Contig 267	1796251:12	96.14	828	18	11	10	834	1	817	0	1306	0		Contig 267	CG6467	43.75	64
WFes0013658	EE682167	41590438	G07_102504e_e	02084E04	02084E04	Contig 267	266	0	0		gi|1314481|gb|AAC47030.1|	45.71	70	38	1	328	537	69	137	8.3e-22	67.4	gi|1314481|gb|AAC47030.1|_serine_collagenase_1_precursor_[Celuca_pugilator]		Contig 267	serine collagenase 1 precursor	834	5	1e-05	0.61	GO:0004295, GO:0006508, GO:0004263,		Contig 267	1796251:12	96.14	828	18	11	10	834	1	817	0	1306	0		Contig 267	CG6467	43.75	64
WFes0000688	EE682624	41590895	072203d_B09_d_074	02092B09	02092B09	Contig 268	377	1	0		gi|58391956|ref|XP_318997.2|	53.4	103	48	2	132	440	130	230	5.4e-22	106.3	gi|58391956|ref|XP_318997.2|_ENSANGP00000014755_[Anopheles_gambiae_str._PEST] gi|55236098|gb|EAA14376.2|_ENSANGP00000014755_[Anopheles_gambiae_str._PEST]		Contig 268	ENSANGP00000014755	629	5	1e-22	0.66	GO:0042302,		Contig 268	1797181:1	100	575	0	0	12	586	1	575	0	1140	0		Contig 268	CG30045	44.34	106
WFes0000819	EE682769	41591040	072503a_G12_a_097	01001G12	01001G12	Contig 268	377	1	0		gi|58391956|ref|XP_318997.2|	53.4	103	48	2	132	440	130	230	5.4e-22	106.3	gi|58391956|ref|XP_318997.2|_ENSANGP00000014755_[Anopheles_gambiae_str._PEST] gi|55236098|gb|EAA14376.2|_ENSANGP00000014755_[Anopheles_gambiae_str._PEST]		Contig 268	ENSANGP00000014755	629	5	1e-22	0.66	GO:0042302,		Contig 268	1797181:1	100	575	0	0	12	586	1	575	0	1140	0		Contig 268	CG30045	44.34	106
WFes0013006	EE682983	41591254	A01_102504g_g	02062G08	02062G08	Contig 268	377	0	0		gi|58391956|ref|XP_318997.2|	53.4	103	48	2	132	440	130	230	5.4e-22	106.3	gi|58391956|ref|XP_318997.2|_ENSANGP00000014755_[Anopheles_gambiae_str._PEST] gi|55236098|gb|EAA14376.2|_ENSANGP00000014755_[Anopheles_gambiae_str._PEST]		Contig 268	ENSANGP00000014755	629	5	1e-22	0.66	GO:0042302,		Contig 268	1797181:1	100	575	0	0	12	586	1	575	0	1140	0		Contig 268	CG30045	44.34	106
WFes0013020	EE682998	41591269	A03_102504g_g	02114E06	02114E06	Contig 268	377	0	0		gi|58391956|ref|XP_318997.2|	53.4	103	48	2	132	440	130	230	5.4e-22	106.3	gi|58391956|ref|XP_318997.2|_ENSANGP00000014755_[Anopheles_gambiae_str._PEST] gi|55236098|gb|EAA14376.2|_ENSANGP00000014755_[Anopheles_gambiae_str._PEST]		Contig 268	ENSANGP00000014755	629	5	1e-22	0.66	GO:0042302,		Contig 268	1797181:1	100	575	0	0	12	586	1	575	0	1140	0		Contig 268	CG30045	44.34	106
WFes0013036	EE683016	41591287	A05_102504g_g	0111E04	01011E04	Contig 268	377	0	0		gi|58391956|ref|XP_318997.2|	53.4	103	48	2	132	440	130	230	5.4e-22	106.3	gi|58391956|ref|XP_318997.2|_ENSANGP00000014755_[Anopheles_gambiae_str._PEST] gi|55236098|gb|EAA14376.2|_ENSANGP00000014755_[Anopheles_gambiae_str._PEST]		Contig 268	ENSANGP00000014755	629	5	1e-22	0.66	GO:0042302,		Contig 268	1797181:1	100	575	0	0	12	586	1	575	0	1140	0		Contig 268	CG30045	44.34	106
WFes0013065	EE683047	41591318	A09_101804b_b	01044H08	01044H08	Contig 268	377	0	0		gi|58391956|ref|XP_318997.2|	53.4	103	48	2	132	440	130	230	5.4e-22	106.3	gi|58391956|ref|XP_318997.2|_ENSANGP00000014755_[Anopheles_gambiae_str._PEST] gi|55236098|gb|EAA14376.2|_ENSANGP00000014755_[Anopheles_gambiae_str._PEST]		Contig 268	ENSANGP00000014755	629	5	1e-22	0.66	GO:0042302,		Contig 268	1797181:1	100	575	0	0	12	586	1	575	0	1140	0		Contig 268	CG30045	44.34	106
WFes0013196	EE683194	41591465	B12_102504g_g	02102B10	02102B10	Contig 268	377	0	0		gi|58391956|ref|XP_318997.2|	53.4	103	48	2	132	440	130	230	5.4e-22	106.3	gi|58391956|ref|XP_318997.2|_ENSANGP00000014755_[Anopheles_gambiae_str._PEST] gi|55236098|gb|EAA14376.2|_ENSANGP00000014755_[Anopheles_gambiae_str._PEST]		Contig 268	ENSANGP00000014755	629	5	1e-22	0.66	GO:0042302,		Contig 268	1797181:1	100	575	0	0	12	586	1	575	0	1140	0		Contig 268	CG30045	44.34	106
WFes0013248	EE683251	41591522	C07_031805b_b	02061C07	02061C07	Contig 268	377	0	0		gi|58391956|ref|XP_318997.2|	53.4	103	48	2	132	440	130	230	5.4e-22	106.3	gi|58391956|ref|XP_318997.2|_ENSANGP00000014755_[Anopheles_gambiae_str._PEST] gi|55236098|gb|EAA14376.2|_ENSANGP00000014755_[Anopheles_gambiae_str._PEST]		Contig 268	ENSANGP00000014755	629	5	1e-22	0.66	GO:0042302,		Contig 268	1797181:1	100	575	0	0	12	586	1	575	0	1140	0		Contig 268	CG30045	44.34	106
WFes0013254	EE683257	41591528	C07_102504g_g	02092B09	02092B09	Contig 268	377	0	0		gi|58391956|ref|XP_318997.2|	53.4	103	48	2	132	440	130	230	5.4e-22	106.3	gi|58391956|ref|XP_318997.2|_ENSANGP00000014755_[Anopheles_gambiae_str._PEST] gi|55236098|gb|EAA14376.2|_ENSANGP00000014755_[Anopheles_gambiae_str._PEST]		Contig 268	ENSANGP00000014755	629	5	1e-22	0.66	GO:0042302,		Contig 268	1797181:1	100	575	0	0	12	586	1	575	0	1140	0		Contig 268	CG30045	44.34	106
WFes0013415	EE681897	41590168	E03_101804b_b	02062G08	02062G08	Contig 268	377	0	0		gi|58391956|ref|XP_318997.2|	53.4	103	48	2	132	440	130	230	5.4e-22	106.3	gi|58391956|ref|XP_318997.2|_ENSANGP00000014755_[Anopheles_gambiae_str._PEST] gi|55236098|gb|EAA14376.2|_ENSANGP00000014755_[Anopheles_gambiae_str._PEST]		Contig 268	ENSANGP00000014755	629	5	1e-22	0.66	GO:0042302,		Contig 268	1797181:1	100	575	0	0	12	586	1	575	0	1140	0		Contig 268	CG30045	44.34	106
WFes0013603	EE682106	41590377	G01_031805b_b	0141C04	01041C04	Contig 268	377	0	0		gi|58391956|ref|XP_318997.2|	53.4	103	48	2	132	440	130	230	5.4e-22	106.3	gi|58391956|ref|XP_318997.2|_ENSANGP00000014755_[Anopheles_gambiae_str._PEST] gi|55236098|gb|EAA14376.2|_ENSANGP00000014755_[Anopheles_gambiae_str._PEST]		Contig 268	ENSANGP00000014755	629	5	1e-22	0.66	GO:0042302,		Contig 268	1797181:1	100	575	0	0	12	586	1	575	0	1140	0		Contig 268	CG30045	44.34	106
WFes0000463	EE683059	41591330	070803c_E02_c_007	01002E02	01002E02	Contig 269	722	1	0		gi|3873718|emb|CAB03792.1|	75.69	181	44	0	112	654	1	181	1.8e-92	295.8	gi|3873718|emb|CAB03792.1|_Hypothetical_protein_B0250.1_[Caenorhabditis_elegans] gi|51701903|sp|Q9XVF7|RL8_CAEEL_60S_ribosomal_protein_L8 gi|17557310|ref|NP_507940.1|_ribosomal_Protein,_Large_subunit_(28.2_kD)_(rpl-2)_[Caenorhabditis_elegans]		Contig 269	CG1263-PB, isoform B	814	4	1e-11	0.79			Contig 269	1803072:1266	99.12	795	4	3	20	814	1	792	0	1497	0		Contig 269	CG1263	68.85	244
WFes0000683	EE682619	41590890	072203d_B04_d_030	02092B04	02092B04	Contig 269	722	1	0		gi|3873718|emb|CAB03792.1|	75.69	181	44	0	112	654	1	181	1.8e-92	295.8	gi|3873718|emb|CAB03792.1|_Hypothetical_protein_B0250.1_[Caenorhabditis_elegans] gi|51701903|sp|Q9XVF7|RL8_CAEEL_60S_ribosomal_protein_L8 gi|17557310|ref|NP_507940.1|_ribosomal_Protein,_Large_subunit_(28.2_kD)_(rpl-2)_[Caenorhabditis_elegans]		Contig 269	CG1263-PB, isoform B	814	4	1e-11	0.79			Contig 269	1803072:1266	99.12	795	4	3	20	814	1	792	0	1497	0		Contig 269	CG1263	68.85	244
WFes0000745	EE682687	41590958	072203d_G08_d_065	02092G08	02092G08	Contig 269	722	1	0		gi|3873718|emb|CAB03792.1|	75.69	181	44	0	112	654	1	181	1.8e-92	295.8	gi|3873718|emb|CAB03792.1|_Hypothetical_protein_B0250.1_[Caenorhabditis_elegans] gi|51701903|sp|Q9XVF7|RL8_CAEEL_60S_ribosomal_protein_L8 gi|17557310|ref|NP_507940.1|_ribosomal_Protein,_Large_subunit_(28.2_kD)_(rpl-2)_[Caenorhabditis_elegans]		Contig 269	CG1263-PB, isoform B	814	4	1e-11	0.79			Contig 269	1803072:1266	99.12	795	4	3	20	814	1	792	0	1497	0		Contig 269	CG1263	68.85	244
WFes0000816	EE682766	41591037	072503a_G09_a_069	01001G09	01001G09	Contig 269	722	1	0		gi|3873718|emb|CAB03792.1|	75.69	181	44	0	112	654	1	181	1.8e-92	295.8	gi|3873718|emb|CAB03792.1|_Hypothetical_protein_B0250.1_[Caenorhabditis_elegans] gi|51701903|sp|Q9XVF7|RL8_CAEEL_60S_ribosomal_protein_L8 gi|17557310|ref|NP_507940.1|_ribosomal_Protein,_Large_subunit_(28.2_kD)_(rpl-2)_[Caenorhabditis_elegans]		Contig 269	CG1263-PB, isoform B	814	4	1e-11	0.79			Contig 269	1803072:1266	99.12	795	4	3	20	814	1	792	0	1497	0		Contig 269	CG1263	68.85	244
WFes0013142	EE683133	41591404	B06_102504e_e	02063B05	02063B05	Contig 269	722	0	0		gi|3873718|emb|CAB03792.1|	75.69	181	44	0	112	654	1	181	1.8e-92	295.8	gi|3873718|emb|CAB03792.1|_Hypothetical_protein_B0250.1_[Caenorhabditis_elegans] gi|51701903|sp|Q9XVF7|RL8_CAEEL_60S_ribosomal_protein_L8 gi|17557310|ref|NP_507940.1|_ribosomal_Protein,_Large_subunit_(28.2_kD)_(rpl-2)_[Caenorhabditis_elegans]		Contig 269	CG1263-PB, isoform B	814	4	1e-11	0.79			Contig 269	1803072:1266	99.12	795	4	3	20	814	1	792	0	1497	0		Contig 269	CG1263	68.85	244
WFes0013156	EE683149	41591420	B08_031805b_b	02064F12	02064F12	Contig 269	722	0	0		gi|3873718|emb|CAB03792.1|	75.69	181	44	0	112	654	1	181	1.8e-92	295.8	gi|3873718|emb|CAB03792.1|_Hypothetical_protein_B0250.1_[Caenorhabditis_elegans] gi|51701903|sp|Q9XVF7|RL8_CAEEL_60S_ribosomal_protein_L8 gi|17557310|ref|NP_507940.1|_ribosomal_Protein,_Large_subunit_(28.2_kD)_(rpl-2)_[Caenorhabditis_elegans]		Contig 269	CG1263-PB, isoform B	814	4	1e-11	0.79			Contig 269	1803072:1266	99.12	795	4	3	20	814	1	792	0	1497	0		Contig 269	CG1263	68.85	244
WFes0013244	EE683246	41591517	C06_102504f_f	02113F06	02113F06	Contig 269	722	0	0		gi|3873718|emb|CAB03792.1|	75.69	181	44	0	112	654	1	181	1.8e-92	295.8	gi|3873718|emb|CAB03792.1|_Hypothetical_protein_B0250.1_[Caenorhabditis_elegans] gi|51701903|sp|Q9XVF7|RL8_CAEEL_60S_ribosomal_protein_L8 gi|17557310|ref|NP_507940.1|_ribosomal_Protein,_Large_subunit_(28.2_kD)_(rpl-2)_[Caenorhabditis_elegans]		Contig 269	CG1263-PB, isoform B	814	4	1e-11	0.79			Contig 269	1803072:1266	99.12	795	4	3	20	814	1	792	0	1497	0		Contig 269	CG1263	68.85	244
WFes0013291	EE683298	41591569	C12_102504d2_d	02074B11	02074B11	Contig 269	722	0	0		gi|3873718|emb|CAB03792.1|	75.69	181	44	0	112	654	1	181	1.8e-92	295.8	gi|3873718|emb|CAB03792.1|_Hypothetical_protein_B0250.1_[Caenorhabditis_elegans] gi|51701903|sp|Q9XVF7|RL8_CAEEL_60S_ribosomal_protein_L8 gi|17557310|ref|NP_507940.1|_ribosomal_Protein,_Large_subunit_(28.2_kD)_(rpl-2)_[Caenorhabditis_elegans]		Contig 269	CG1263-PB, isoform B	814	4	1e-11	0.79			Contig 269	1803072:1266	99.12	795	4	3	20	814	1	792	0	1497	0		Contig 269	CG1263	68.85	244
WFes0013333	EE683344	41591615	D05_102504d2_d	02071E02	02071E02	Contig 269	722	0	0		gi|3873718|emb|CAB03792.1|	75.69	181	44	0	112	654	1	181	1.8e-92	295.8	gi|3873718|emb|CAB03792.1|_Hypothetical_protein_B0250.1_[Caenorhabditis_elegans] gi|51701903|sp|Q9XVF7|RL8_CAEEL_60S_ribosomal_protein_L8 gi|17557310|ref|NP_507940.1|_ribosomal_Protein,_Large_subunit_(28.2_kD)_(rpl-2)_[Caenorhabditis_elegans]		Contig 269	CG1263-PB, isoform B	814	4	1e-11	0.79			Contig 269	1803072:1266	99.12	795	4	3	20	814	1	792	0	1497	0		Contig 269	CG1263	68.85	244
WFes0013638	EE682145	41590416	G05_101804b_b	02073G10	02073G10	Contig 269	722	0	0		gi|3873718|emb|CAB03792.1|	75.69	181	44	0	112	654	1	181	1.8e-92	295.8	gi|3873718|emb|CAB03792.1|_Hypothetical_protein_B0250.1_[Caenorhabditis_elegans] gi|51701903|sp|Q9XVF7|RL8_CAEEL_60S_ribosomal_protein_L8 gi|17557310|ref|NP_507940.1|_ribosomal_Protein,_Large_subunit_(28.2_kD)_(rpl-2)_[Caenorhabditis_elegans]		Contig 269	CG1263-PB, isoform B	814	4	1e-11	0.79			Contig 269	1803072:1266	99.12	795	4	3	20	814	1	792	0	1497	0		Contig 269	CG1263	68.85	244
WFes0013667	EE682176	41590447	G08_102504e_e	02084E10	02084E10	Contig 269	722	0	0		gi|3873718|emb|CAB03792.1|	75.69	181	44	0	112	654	1	181	1.8e-92	295.8	gi|3873718|emb|CAB03792.1|_Hypothetical_protein_B0250.1_[Caenorhabditis_elegans] gi|51701903|sp|Q9XVF7|RL8_CAEEL_60S_ribosomal_protein_L8 gi|17557310|ref|NP_507940.1|_ribosomal_Protein,_Large_subunit_(28.2_kD)_(rpl-2)_[Caenorhabditis_elegans]		Contig 269	CG1263-PB, isoform B	814	4	1e-11	0.79			Contig 269	1803072:1266	99.12	795	4	3	20	814	1	792	0	1497	0		Contig 269	CG1263	68.85	244
WFes0013787	EE682307	41590578	H11_102504f_f	01002E02	01002E02	Contig 269	722	0	0		gi|3873718|emb|CAB03792.1|	75.69	181	44	0	112	654	1	181	1.8e-92	295.8	gi|3873718|emb|CAB03792.1|_Hypothetical_protein_B0250.1_[Caenorhabditis_elegans] gi|51701903|sp|Q9XVF7|RL8_CAEEL_60S_ribosomal_protein_L8 gi|17557310|ref|NP_507940.1|_ribosomal_Protein,_Large_subunit_(28.2_kD)_(rpl-2)_[Caenorhabditis_elegans]		Contig 269	CG1263-PB, isoform B	814	4	1e-11	0.79			Contig 269	1803072:1266	99.12	795	4	3	20	814	1	792	0	1497	0		Contig 269	CG1263	68.85	244
WFes0013399	EE681880	41590151	E01_102504d2_d	0111C08	01011C08	Contig 27	299	0	0		gi|471279|emb|CAA48558.1|	79	100	21	0	424	723	127	226	9.8e-40	165.6	gi|471279|emb|CAA48558.1|_KRP-A_[Aplysia_californica] gi|2133516|pir||S43541_ribosomal_protein_S3a,_cytosolic_-_California_sea_hare gi|1350980|sp|P49395|RS3A_APLCA_40S_ribosomal_protein_S3a_(Lysine-rich_protein_KRP-A)		Contig 27	KRP-A	723	5	1e-39	0.89	GO:0006412, GO:0003735, GO:0005840,		Contig 27	1799651:8	99.67	302	1	0	422	723	479	780	8e-169	591	0		Contig 27	CG2168	64.86	111
WFes0013012	EE682989	41591260	A02_102504f_f	02102C04	02102C04	Contig 270	650	0	0		gi|54609297|gb|AAV34864.1|	80.29	208	41	0	58	681	1	208	1.1e-82	308.5	gi|54609297|gb|AAV34864.1|_ribosomal_protein_S8_[Bombyx_mori]		Contig 270	ribosomal protein S8	778	5	1e-82	0.88	GO:0006412, GO:0003735, GO:0005840,		Contig 270	1803250:18	99.6	759	1	2	10	767	17	774	0	1465	0		Contig 270	CG7808	70.67	208
WFes0013084	EE683068	41591339	A11_102504f_f	02112D12	02112D12	Contig 270	650	0	0		gi|54609297|gb|AAV34864.1|	80.29	208	41	0	58	681	1	208	1.1e-82	308.5	gi|54609297|gb|AAV34864.1|_ribosomal_protein_S8_[Bombyx_mori]		Contig 270	ribosomal protein S8	778	5	1e-82	0.88	GO:0006412, GO:0003735, GO:0005840,		Contig 270	1803250:18	99.6	759	1	2	10	767	17	774	0	1465	0		Contig 270	CG7808	70.67	208
WFes0013159	EE683152	41591423	B08_102504d2_d	0112C09	01012C09	Contig 270	650	0	0		gi|54609297|gb|AAV34864.1|	80.29	208	41	0	58	681	1	208	1.1e-82	308.5	gi|54609297|gb|AAV34864.1|_ribosomal_protein_S8_[Bombyx_mori]		Contig 270	ribosomal protein S8	778	5	1e-82	0.88	GO:0006412, GO:0003735, GO:0005840,		Contig 270	1803250:18	99.6	759	1	2	10	767	17	774	0	1465	0		Contig 270	CG7808	70.67	208
WFes0013216	EE683216	41591487	C02_111504e_e	02074A09	02074A09	Contig 270	650	1	0		gi|54609297|gb|AAV34864.1|	80.29	208	41	0	58	681	1	208	1.1e-82	308.5	gi|54609297|gb|AAV34864.1|_ribosomal_protein_S8_[Bombyx_mori]		Contig 270	ribosomal protein S8	778	5	1e-82	0.88	GO:0006412, GO:0003735, GO:0005840,		Contig 270	1803250:18	99.6	759	1	2	10	767	17	774	0	1465	0		Contig 270	CG7808	70.67	208
WFes0013220	EE683220	41591491	C03_102504d2_d	02081B08	02081B08	Contig 270	650	0	0		gi|54609297|gb|AAV34864.1|	80.29	208	41	0	58	681	1	208	1.1e-82	308.5	gi|54609297|gb|AAV34864.1|_ribosomal_protein_S8_[Bombyx_mori]		Contig 270	ribosomal protein S8	778	5	1e-82	0.88	GO:0006412, GO:0003735, GO:0005840,		Contig 270	1803250:18	99.6	759	1	2	10	767	17	774	0	1465	0		Contig 270	CG7808	70.67	208
WFes0013226	EE683227	41591498	C04_050305b_b	01044F09	01044F09	Contig 270	650	0	0		gi|54609297|gb|AAV34864.1|	80.29	208	41	0	58	681	1	208	1.1e-82	308.5	gi|54609297|gb|AAV34864.1|_ribosomal_protein_S8_[Bombyx_mori]		Contig 270	ribosomal protein S8	778	5	1e-82	0.88	GO:0006412, GO:0003735, GO:0005840,		Contig 270	1803250:18	99.6	759	1	2	10	767	17	774	0	1465	0		Contig 270	CG7808	70.67	208
WFes0013295	EE683302	41591573	C12_111504d_d	0112G12	01012G12	Contig 270	650	1	0		gi|54609297|gb|AAV34864.1|	80.29	208	41	0	58	681	1	208	1.1e-82	308.5	gi|54609297|gb|AAV34864.1|_ribosomal_protein_S8_[Bombyx_mori]		Contig 270	ribosomal protein S8	778	5	1e-82	0.88	GO:0006412, GO:0003735, GO:0005840,		Contig 270	1803250:18	99.6	759	1	2	10	767	17	774	0	1465	0		Contig 270	CG7808	70.67	208
WFes0013368	EE683383	41591654	D09_102504d2_d	0141D08	01041D08	Contig 270	650	0	0		gi|54609297|gb|AAV34864.1|	80.29	208	41	0	58	681	1	208	1.1e-82	308.5	gi|54609297|gb|AAV34864.1|_ribosomal_protein_S8_[Bombyx_mori]		Contig 270	ribosomal protein S8	778	5	1e-82	0.88	GO:0006412, GO:0003735, GO:0005840,		Contig 270	1803250:18	99.6	759	1	2	10	767	17	774	0	1465	0		Contig 270	CG7808	70.67	208
WFes0013378	EE683393	41591664	D10_102504e_e	02072B11	02072B11	Contig 270	650	0	0		gi|54609297|gb|AAV34864.1|	80.29	208	41	0	58	681	1	208	1.1e-82	308.5	gi|54609297|gb|AAV34864.1|_ribosomal_protein_S8_[Bombyx_mori]		Contig 270	ribosomal protein S8	778	5	1e-82	0.88	GO:0006412, GO:0003735, GO:0005840,		Contig 270	1803250:18	99.6	759	1	2	10	767	17	774	0	1465	0		Contig 270	CG7808	70.67	208
WFes0013400	EE681881	41590152	E01_102504e_e	02071A10	02071A10	Contig 270	650	0	0		gi|54609297|gb|AAV34864.1|	80.29	208	41	0	58	681	1	208	1.1e-82	308.5	gi|54609297|gb|AAV34864.1|_ribosomal_protein_S8_[Bombyx_mori]		Contig 270	ribosomal protein S8	778	5	1e-82	0.88	GO:0006412, GO:0003735, GO:0005840,		Contig 270	1803250:18	99.6	759	1	2	10	767	17	774	0	1465	0		Contig 270	CG7808	70.67	208
WFes0013564	EE682062	41590333	F08_102504e_e	02074B07	02074B07	Contig 270	650	0	0		gi|54609297|gb|AAV34864.1|	80.29	208	41	0	58	681	1	208	1.1e-82	308.5	gi|54609297|gb|AAV34864.1|_ribosomal_protein_S8_[Bombyx_mori]		Contig 270	ribosomal protein S8	778	5	1e-82	0.88	GO:0006412, GO:0003735, GO:0005840,		Contig 270	1803250:18	99.6	759	1	2	10	767	17	774	0	1465	0		Contig 270	CG7808	70.67	208
WFes0013598	EE682101	41590372	F12_102504e_e	02094C09	02094C09	Contig 270	650	0	0		gi|54609297|gb|AAV34864.1|	80.29	208	41	0	58	681	1	208	1.1e-82	308.5	gi|54609297|gb|AAV34864.1|_ribosomal_protein_S8_[Bombyx_mori]		Contig 270	ribosomal protein S8	778	5	1e-82	0.88	GO:0006412, GO:0003735, GO:0005840,		Contig 270	1803250:18	99.6	759	1	2	10	767	17	774	0	1465	0		Contig 270	CG7808	70.67	208
WFes0013696	EE682207	41590478	G11_111504e_e	02072B11	02072B11	Contig 270	650	1	0		gi|54609297|gb|AAV34864.1|	80.29	208	41	0	58	681	1	208	1.1e-82	308.5	gi|54609297|gb|AAV34864.1|_ribosomal_protein_S8_[Bombyx_mori]		Contig 270	ribosomal protein S8	778	5	1e-82	0.88	GO:0006412, GO:0003735, GO:0005840,		Contig 270	1803250:18	99.6	759	1	2	10	767	17	774	0	1465	0		Contig 270	CG7808	70.67	208
WFes0000445	EE682871	41591142	070803c_C08_c_054	01002C08	01002C08	Contig 271	485	1	1		gi|33300450|emb|CAE17945.1|	44.74	38	20	1	115	225	12	49	2.9	34.27	gi|33300450|emb|CAE17945.1|_Hypothetical_protein_T07C12.13_[Caenorhabditis_elegans]		Contig 271	-	658	0	-	-			Contig 271	1794251:5	98.12	639	5	7	10	648	1	632	0	1116	0		Contig 271
WFes0000499	EE681911	41590182	070803d_A08_d_065	01003A08	01003A08	Contig 271	485	1	1		gi|33300450|emb|CAE17945.1|	44.74	38	20	1	115	225	12	49	2.9	34.27	gi|33300450|emb|CAE17945.1|_Hypothetical_protein_T07C12.13_[Caenorhabditis_elegans]		Contig 271	-	658	0	-	-			Contig 271	1794251:5	98.12	639	5	7	10	648	1	632	0	1116	0		Contig 271
WFes0000667	EE682602	41590873	072203c2_H10_c_089	02091H10	02091H10	Contig 271	485	1	1		gi|33300450|emb|CAE17945.1|	44.74	38	20	1	115	225	12	49	2.9	34.27	gi|33300450|emb|CAE17945.1|_Hypothetical_protein_T07C12.13_[Caenorhabditis_elegans]		Contig 271	-	658	0	-	-			Contig 271	1794251:5	98.12	639	5	7	10	648	1	632	0	1116	0		Contig 271
WFes0000675	EE682610	41590881	072203d_A07_d_050	02092A07	02092A07	Contig 271	485	1	1		gi|33300450|emb|CAE17945.1|	44.74	38	20	1	115	225	12	49	2.9	34.27	gi|33300450|emb|CAE17945.1|_Hypothetical_protein_T07C12.13_[Caenorhabditis_elegans]		Contig 271	-	658	0	-	-			Contig 271	1794251:5	98.12	639	5	7	10	648	1	632	0	1116	0		Contig 271
WFes0000762	EE682706	41590977	072503a_A03_a_018	01001A03	01001A03	Contig 271	485	1	1		gi|33300450|emb|CAE17945.1|	44.74	38	20	1	115	225	12	49	2.9	34.27	gi|33300450|emb|CAE17945.1|_Hypothetical_protein_T07C12.13_[Caenorhabditis_elegans]		Contig 271	-	658	0	-	-			Contig 271	1794251:5	98.12	639	5	7	10	648	1	632	0	1116	0		Contig 271
WFes0000814	EE682764	41591035	072503a_G05_a_037	01001G05	01001G05	Contig 271	485	1	1		gi|33300450|emb|CAE17945.1|	44.74	38	20	1	115	225	12	49	2.9	34.27	gi|33300450|emb|CAE17945.1|_Hypothetical_protein_T07C12.13_[Caenorhabditis_elegans]		Contig 271	-	658	0	-	-			Contig 271	1794251:5	98.12	639	5	7	10	648	1	632	0	1116	0		Contig 271
WFes0013811	EE682335	41590606	A09_063005e_e	01043B08	01043B08	Contig 271	485	0	1		gi|33300450|emb|CAE17945.1|	44.74	38	20	1	115	225	12	49	2.9	34.27	gi|33300450|emb|CAE17945.1|_Hypothetical_protein_T07C12.13_[Caenorhabditis_elegans]		Contig 271	-	658	0	-	-			Contig 271	1794251:5	98.12	639	5	7	10	648	1	632	0	1116	0		Contig 271
WFes0013097	EE683084	41591355	B01_050305b_b	01001F06	01001F06	Contig 271	485	0	1		gi|33300450|emb|CAE17945.1|	44.74	38	20	1	115	225	12	49	2.9	34.27	gi|33300450|emb|CAE17945.1|_Hypothetical_protein_T07C12.13_[Caenorhabditis_elegans]		Contig 271	-	658	0	-	-			Contig 271	1794251:5	98.12	639	5	7	10	648	1	632	0	1116	0		Contig 271
WFes0013820	EE682345	41590616	B02_063005d_d	02061E09	02061E09	Contig 271	485	0	1		gi|33300450|emb|CAE17945.1|	44.74	38	20	1	115	225	12	49	2.9	34.27	gi|33300450|emb|CAE17945.1|_Hypothetical_protein_T07C12.13_[Caenorhabditis_elegans]		Contig 271	-	658	0	-	-			Contig 271	1794251:5	98.12	639	5	7	10	648	1	632	0	1116	0		Contig 271
WFes0013200	EE683198	41591469	C01_050305b_b	0111B01	01011B01	Contig 271	485	0	1		gi|33300450|emb|CAE17945.1|	44.74	38	20	1	115	225	12	49	2.9	34.27	gi|33300450|emb|CAE17945.1|_Hypothetical_protein_T07C12.13_[Caenorhabditis_elegans]		Contig 271	-	658	0	-	-			Contig 271	1794251:5	98.12	639	5	7	10	648	1	632	0	1116	0		Contig 271
WFes0013837	EE682363	41590634	C01_063005e_e	0111G01	01011G01	Contig 271	485	0	1		gi|33300450|emb|CAE17945.1|	44.74	38	20	1	115	225	12	49	2.9	34.27	gi|33300450|emb|CAE17945.1|_Hypothetical_protein_T07C12.13_[Caenorhabditis_elegans]		Contig 271	-	658	0	-	-			Contig 271	1794251:5	98.12	639	5	7	10	648	1	632	0	1116	0		Contig 271
WFes0013863	EE682392	41590663	D04_063005e_e	01031G08	01031G08	Contig 271	485	0	1		gi|33300450|emb|CAE17945.1|	44.74	38	20	1	115	225	12	49	2.9	34.27	gi|33300450|emb|CAE17945.1|_Hypothetical_protein_T07C12.13_[Caenorhabditis_elegans]		Contig 271	-	658	0	-	-			Contig 271	1794251:5	98.12	639	5	7	10	648	1	632	0	1116	0		Contig 271
WFes0013890	EE682422	41590693	E08_063005e_e	02101A08	02101A08	Contig 271	485	0	1		gi|33300450|emb|CAE17945.1|	44.74	38	20	1	115	225	12	49	2.9	34.27	gi|33300450|emb|CAE17945.1|_Hypothetical_protein_T07C12.13_[Caenorhabditis_elegans]		Contig 271	-	658	0	-	-			Contig 271	1794251:5	98.12	639	5	7	10	648	1	632	0	1116	0		Contig 271
WFes0013586	EE682086	41590357	F11_050305b_b	02111C05	02111C05	Contig 271	485	0	1		gi|33300450|emb|CAE17945.1|	44.74	38	20	1	115	225	12	49	2.9	34.27	gi|33300450|emb|CAE17945.1|_Hypothetical_protein_T07C12.13_[Caenorhabditis_elegans]		Contig 271	-	658	0	-	-			Contig 271	1794251:5	98.12	639	5	7	10	648	1	632	0	1116	0		Contig 271
WFes0013924	EE682460	41590731	G07_063005e_e	02104B12	02104B12	Contig 271	485	0	1		gi|33300450|emb|CAE17945.1|	44.74	38	20	1	115	225	12	49	2.9	34.27	gi|33300450|emb|CAE17945.1|_Hypothetical_protein_T07C12.13_[Caenorhabditis_elegans]		Contig 271	-	658	0	-	-			Contig 271	1794251:5	98.12	639	5	7	10	648	1	632	0	1116	0		Contig 271
WFes0013729	EE682244	41590515	H04_050305b_b	02061E07	02061E07	Contig 271	485	0	1		gi|33300450|emb|CAE17945.1|	44.74	38	20	1	115	225	12	49	2.9	34.27	gi|33300450|emb|CAE17945.1|_Hypothetical_protein_T07C12.13_[Caenorhabditis_elegans]		Contig 271	-	658	0	-	-			Contig 271	1794251:5	98.12	639	5	7	10	648	1	632	0	1116	0		Contig 271
WFes0000541	EE682364	41590635	070803d_C12_d_098	01003C12	01003C12	Contig 272	567	1	0		gi|54636422|gb|EAL25825.1|	34.31	102	67	2	163	468	90	181	1.6e-07	58.54	gi|54636422|gb|EAL25825.1|_GA12134-PA_[Drosophila_pseudoobscura]		Contig 272	CG30045-PA	710	5	1e-07	0.55	GO:0042302,		Contig 272	1794274:10	100	655	0	0	12	666	1	655	0	1298	0		Contig 272	CG30045	33.59	128
WFes0000542	EE682375	41590646	070803d_D01_d_014	01003D01	01003D01	Contig 272	567	1	0		gi|54636422|gb|EAL25825.1|	34.31	102	67	2	163	468	90	181	1.6e-07	58.54	gi|54636422|gb|EAL25825.1|_GA12134-PA_[Drosophila_pseudoobscura]		Contig 272	CG30045-PA	710	5	1e-07	0.55	GO:0042302,		Contig 272	1794274:10	100	655	0	0	12	666	1	655	0	1298	0		Contig 272	CG30045	33.59	128
WFes0000543	EE682386	41590657	070803d_D03_d_030	01003D03	01003D03	Contig 272	567	1	0		gi|54636422|gb|EAL25825.1|	34.31	102	67	2	163	468	90	181	1.6e-07	58.54	gi|54636422|gb|EAL25825.1|_GA12134-PA_[Drosophila_pseudoobscura]		Contig 272	CG30045-PA	710	5	1e-07	0.55	GO:0042302,		Contig 272	1794274:10	100	655	0	0	12	666	1	655	0	1298	0		Contig 272	CG30045	33.59	128
WFes0000800	EE682747	41591018	072503a_E12_a_088	01001E12	01001E12	Contig 272	567	1	0		gi|54636422|gb|EAL25825.1|	34.31	102	67	2	163	468	90	181	1.6e-07	58.54	gi|54636422|gb|EAL25825.1|_GA12134-PA_[Drosophila_pseudoobscura]		Contig 272	CG30045-PA	710	5	1e-07	0.55	GO:0042302,		Contig 272	1794274:10	100	655	0	0	12	666	1	655	0	1298	0		Contig 272	CG30045	33.59	128
WFes0000824	EE682775	41591046	072503a_H05_a_045	01001H05	01001H05	Contig 272	567	1	0		gi|54636422|gb|EAL25825.1|	34.31	102	67	2	163	468	90	181	1.6e-07	58.54	gi|54636422|gb|EAL25825.1|_GA12134-PA_[Drosophila_pseudoobscura]		Contig 272	CG30045-PA	710	5	1e-07	0.55	GO:0042302,		Contig 272	1794274:10	100	655	0	0	12	666	1	655	0	1298	0		Contig 272	CG30045	33.59	128
WFes0013068	EE683051	41591322	A09_102504g_g	01031G12	01031G12	Contig 272	567	0	0		gi|54636422|gb|EAL25825.1|	34.31	102	67	2	163	468	90	181	1.6e-07	58.54	gi|54636422|gb|EAL25825.1|_GA12134-PA_[Drosophila_pseudoobscura]		Contig 272	CG30045-PA	710	5	1e-07	0.55	GO:0042302,		Contig 272	1794274:10	100	655	0	0	12	666	1	655	0	1298	0		Contig 272	CG30045	33.59	128
WFes0013085	EE683069	41591340	A11_102504g_g	01032G12	01032G12	Contig 272	567	0	0		gi|54636422|gb|EAL25825.1|	34.31	102	67	2	163	468	90	181	1.6e-07	58.54	gi|54636422|gb|EAL25825.1|_GA12134-PA_[Drosophila_pseudoobscura]		Contig 272	CG30045-PA	710	5	1e-07	0.55	GO:0042302,		Contig 272	1794274:10	100	655	0	0	12	666	1	655	0	1298	0		Contig 272	CG30045	33.59	128
WFes0013102	EE683089	41591360	B01_102504g_g	01001E12	01001E12	Contig 272	567	0	0		gi|54636422|gb|EAL25825.1|	34.31	102	67	2	163	468	90	181	1.6e-07	58.54	gi|54636422|gb|EAL25825.1|_GA12134-PA_[Drosophila_pseudoobscura]		Contig 272	CG30045-PA	710	5	1e-07	0.55	GO:0042302,		Contig 272	1794274:10	100	655	0	0	12	666	1	655	0	1298	0		Contig 272	CG30045	33.59	128
WFes0013105	EE683092	41591363	B02_031805b_b	01004B05	01004B05	Contig 272	567	0	0		gi|54636422|gb|EAL25825.1|	34.31	102	67	2	163	468	90	181	1.6e-07	58.54	gi|54636422|gb|EAL25825.1|_GA12134-PA_[Drosophila_pseudoobscura]		Contig 272	CG30045-PA	710	5	1e-07	0.55	GO:0042302,		Contig 272	1794274:10	100	655	0	0	12	666	1	655	0	1298	0		Contig 272	CG30045	33.59	128
WFes0013111	EE683099	41591370	B02_102504g_g	01033H07	01033H07	Contig 272	567	0	0		gi|54636422|gb|EAL25825.1|	34.31	102	67	2	163	468	90	181	1.6e-07	58.54	gi|54636422|gb|EAL25825.1|_GA12134-PA_[Drosophila_pseudoobscura]		Contig 272	CG30045-PA	710	5	1e-07	0.55	GO:0042302,		Contig 272	1794274:10	100	655	0	0	12	666	1	655	0	1298	0		Contig 272	CG30045	33.59	128
WFes0013158	EE683151	41591422	B08_101804b_b	01031G12	01031G12	Contig 272	567	0	0		gi|54636422|gb|EAL25825.1|	34.31	102	67	2	163	468	90	181	1.6e-07	58.54	gi|54636422|gb|EAL25825.1|_GA12134-PA_[Drosophila_pseudoobscura]		Contig 272	CG30045-PA	710	5	1e-07	0.55	GO:0042302,		Contig 272	1794274:10	100	655	0	0	12	666	1	655	0	1298	0		Contig 272	CG30045	33.59	128
WFes0013162	EE683155	41591426	B08_102504g_g	0111E09	01011E09	Contig 272	567	0	0		gi|54636422|gb|EAL25825.1|	34.31	102	67	2	163	468	90	181	1.6e-07	58.54	gi|54636422|gb|EAL25825.1|_GA12134-PA_[Drosophila_pseudoobscura]		Contig 272	CG30045-PA	710	5	1e-07	0.55	GO:0042302,		Contig 272	1794274:10	100	655	0	0	12	666	1	655	0	1298	0		Contig 272	CG30045	33.59	128
WFes0013180	EE683175	41591446	B10_102504g_g	0114F08	01014F08	Contig 272	567	0	0		gi|54636422|gb|EAL25825.1|	34.31	102	67	2	163	468	90	181	1.6e-07	58.54	gi|54636422|gb|EAL25825.1|_GA12134-PA_[Drosophila_pseudoobscura]		Contig 272	CG30045-PA	710	5	1e-07	0.55	GO:0042302,		Contig 272	1794274:10	100	655	0	0	12	666	1	655	0	1298	0		Contig 272	CG30045	33.59	128
WFes0013187	EE683183	41591454	B11_102504e_e	01043E03	01043E03	Contig 272	567	0	0		gi|54636422|gb|EAL25825.1|	34.31	102	67	2	163	468	90	181	1.6e-07	58.54	gi|54636422|gb|EAL25825.1|_GA12134-PA_[Drosophila_pseudoobscura]		Contig 272	CG30045-PA	710	5	1e-07	0.55	GO:0042302,		Contig 272	1794274:10	100	655	0	0	12	666	1	655	0	1298	0		Contig 272	CG30045	33.59	128
WFes0013205	EE683203	41591474	C01_102504g_g	01044H05	01044H05	Contig 272	567	0	0		gi|54636422|gb|EAL25825.1|	34.31	102	67	2	163	468	90	181	1.6e-07	58.54	gi|54636422|gb|EAL25825.1|_GA12134-PA_[Drosophila_pseudoobscura]		Contig 272	CG30045-PA	710	5	1e-07	0.55	GO:0042302,		Contig 272	1794274:10	100	655	0	0	12	666	1	655	0	1298	0		Contig 272	CG30045	33.59	128
WFes0013222	EE683222	41591493	C03_102504g_g	01043B01	01043B01	Contig 272	567	0	0		gi|54636422|gb|EAL25825.1|	34.31	102	67	2	163	468	90	181	1.6e-07	58.54	gi|54636422|gb|EAL25825.1|_GA12134-PA_[Drosophila_pseudoobscura]		Contig 272	CG30045-PA	710	5	1e-07	0.55	GO:0042302,		Contig 272	1794274:10	100	655	0	0	12	666	1	655	0	1298	0		Contig 272	CG30045	33.59	128
WFes0013290	EE683297	41591568	C12_101804b_b	02111G05	02111G05	Contig 272	567	0	0		gi|54636422|gb|EAL25825.1|	34.31	102	67	2	163	468	90	181	1.6e-07	58.54	gi|54636422|gb|EAL25825.1|_GA12134-PA_[Drosophila_pseudoobscura]		Contig 272	CG30045-PA	710	5	1e-07	0.55	GO:0042302,		Contig 272	1794274:10	100	655	0	0	12	666	1	655	0	1298	0		Contig 272	CG30045	33.59	128
WFes0013421	EE681904	41590175	E04_031805b_b	01001E08	01001E08	Contig 272	567	0	0		gi|54636422|gb|EAL25825.1|	34.31	102	67	2	163	468	90	181	1.6e-07	58.54	gi|54636422|gb|EAL25825.1|_GA12134-PA_[Drosophila_pseudoobscura]		Contig 272	CG30045-PA	710	5	1e-07	0.55	GO:0042302,		Contig 272	1794274:10	100	655	0	0	12	666	1	655	0	1298	0		Contig 272	CG30045	33.59	128
WFes0013430	EE681914	41590185	E05_031805b_b	01033H08	01033H08	Contig 272	567	0	0		gi|54636422|gb|EAL25825.1|	34.31	102	67	2	163	468	90	181	1.6e-07	58.54	gi|54636422|gb|EAL25825.1|_GA12134-PA_[Drosophila_pseudoobscura]		Contig 272	CG30045-PA	710	5	1e-07	0.55	GO:0042302,		Contig 272	1794274:10	100	655	0	0	12	666	1	655	0	1298	0		Contig 272	CG30045	33.59	128
WFes0013500	EE681992	41590263	F01_031805b_b	0141D09	01041D09	Contig 272	567	0	0		gi|54636422|gb|EAL25825.1|	34.31	102	67	2	163	468	90	181	1.6e-07	58.54	gi|54636422|gb|EAL25825.1|_GA12134-PA_[Drosophila_pseudoobscura]		Contig 272	CG30045-PA	710	5	1e-07	0.55	GO:0042302,		Contig 272	1794274:10	100	655	0	0	12	666	1	655	0	1298	0		Contig 272	CG30045	33.59	128
WFes0013524	EE682018	41590289	F04_031805b_b	01001A07	01001A07	Contig 272	567	0	0		gi|54636422|gb|EAL25825.1|	34.31	102	67	2	163	468	90	181	1.6e-07	58.54	gi|54636422|gb|EAL25825.1|_GA12134-PA_[Drosophila_pseudoobscura]		Contig 272	CG30045-PA	710	5	1e-07	0.55	GO:0042302,		Contig 272	1794274:10	100	655	0	0	12	666	1	655	0	1298	0		Contig 272	CG30045	33.59	128
WFes0013627	EE682132	41590403	G04_031805b_b	0114H04	01014H04	Contig 272	567	0	0		gi|54636422|gb|EAL25825.1|	34.31	102	67	2	163	468	90	181	1.6e-07	58.54	gi|54636422|gb|EAL25825.1|_GA12134-PA_[Drosophila_pseudoobscura]		Contig 272	CG30045-PA	710	5	1e-07	0.55	GO:0042302,		Contig 272	1794274:10	100	655	0	0	12	666	1	655	0	1298	0		Contig 272	CG30045	33.59	128
WFes0000432	EE682726	41590997	070803c_B08_c_061	01002B08	01002B08	Contig 273	503	1	0		gi|29124932|gb|AAO63548.1|	31.76	148	92	4	110	526	23	165	5.1e-11	70.48	gi|29124932|gb|AAO63548.1|_cuticle_protein_[Brevicoryne_brassicae]		Contig 273	cuticle protein	795	5	1e-05	0.43	FGO:0042302,		Contig 273	1803072:1193	96.51	773	18	6	9	777	1	768	0	1235	0		Contig 273	CG6240	31.33	83
WFes0000474	EE683181	41591452	070803c_F03_c_027	01002F03	01002F03	Contig 273	503	1	0		gi|29124932|gb|AAO63548.1|	31.76	148	92	4	110	526	23	165	5.1e-11	70.48	gi|29124932|gb|AAO63548.1|_cuticle_protein_[Brevicoryne_brassicae]		Contig 273	cuticle protein	795	5	1e-05	0.43	FGO:0042302,		Contig 273	1803072:1193	96.51	773	18	6	9	777	1	768	0	1235	0		Contig 273	CG6240	31.33	83
WFes0000480	EE683248	41591519	070803c_F09_c_075	01002F09	01002F09	Contig 273	503	1	0		gi|29124932|gb|AAO63548.1|	31.76	148	92	4	110	526	23	165	5.1e-11	70.48	gi|29124932|gb|AAO63548.1|_cuticle_protein_[Brevicoryne_brassicae]		Contig 273	cuticle protein	795	5	1e-05	0.43	FGO:0042302,		Contig 273	1803072:1193	96.51	773	18	6	9	777	1	768	0	1235	0		Contig 273	CG6240	31.33	83
WFes0000554	EE682481	41590752	070803d_E02_d_019	01003E02	01003E02	Contig 273	503	1	0		gi|29124932|gb|AAO63548.1|	31.76	148	92	4	110	526	23	165	5.1e-11	70.48	gi|29124932|gb|AAO63548.1|_cuticle_protein_[Brevicoryne_brassicae]		Contig 273	cuticle protein	795	5	1e-05	0.43	FGO:0042302,		Contig 273	1803072:1193	96.51	773	18	6	9	777	1	768	0	1235	0		Contig 273	CG6240	31.33	83
WFes0000752	EE682695	41590966	072203d_H05_d_045	02092H05	02092H05	Contig 273	503	1	0		gi|29124932|gb|AAO63548.1|	31.76	148	92	4	110	526	23	165	5.1e-11	70.48	gi|29124932|gb|AAO63548.1|_cuticle_protein_[Brevicoryne_brassicae]		Contig 273	cuticle protein	795	5	1e-05	0.43	FGO:0042302,		Contig 273	1803072:1193	96.51	773	18	6	9	777	1	768	0	1235	0		Contig 273	CG6240	31.33	83
WFes0000788	EE682734	41591005	072503a_D03_a_027	01001D03	01001D03	Contig 273	503	1	0		gi|29124932|gb|AAO63548.1|	31.76	148	92	4	110	526	23	165	5.1e-11	70.48	gi|29124932|gb|AAO63548.1|_cuticle_protein_[Brevicoryne_brassicae]		Contig 273	cuticle protein	795	5	1e-05	0.43	FGO:0042302,		Contig 273	1803072:1193	96.51	773	18	6	9	777	1	768	0	1235	0		Contig 273	CG6240	31.33	83
WFes0000877	EE682832	41591103	072503b_G08_b_065	01004G08	01004G08	Contig 273	503	1	0		gi|29124932|gb|AAO63548.1|	31.76	148	92	4	110	526	23	165	5.1e-11	70.48	gi|29124932|gb|AAO63548.1|_cuticle_protein_[Brevicoryne_brassicae]		Contig 273	cuticle protein	795	5	1e-05	0.43	FGO:0042302,		Contig 273	1803072:1193	96.51	773	18	6	9	777	1	768	0	1235	0		Contig 273	CG6240	31.33	83
WFes0013809	EE682333	41590604	A08_063005e_e	01043B06	01043B06	Contig 273	503	1	0		gi|29124932|gb|AAO63548.1|	31.76	148	92	4	110	526	23	165	5.1e-11	70.48	gi|29124932|gb|AAO63548.1|_cuticle_protein_[Brevicoryne_brassicae]		Contig 273	cuticle protein	795	5	1e-05	0.43	FGO:0042302,		Contig 273	1803072:1193	96.51	773	18	6	9	777	1	768	0	1235	0		Contig 273	CG6240	31.33	83
WFes0013813	EE682337	41590608	A10_063005e_e	01043D02	01043D02	Contig 273	503	1	0		gi|29124932|gb|AAO63548.1|	31.76	148	92	4	110	526	23	165	5.1e-11	70.48	gi|29124932|gb|AAO63548.1|_cuticle_protein_[Brevicoryne_brassicae]		Contig 273	cuticle protein	795	5	1e-05	0.43	FGO:0042302,		Contig 273	1803072:1193	96.51	773	18	6	9	777	1	768	0	1235	0		Contig 273	CG6240	31.33	83
WFes0013094	EE683079	41591350	A12_111504d_d	0111C02	01011C02	Contig 273	503	1	0		gi|29124932|gb|AAO63548.1|	31.76	148	92	4	110	526	23	165	5.1e-11	70.48	gi|29124932|gb|AAO63548.1|_cuticle_protein_[Brevicoryne_brassicae]		Contig 273	cuticle protein	795	5	1e-05	0.43	FGO:0042302,		Contig 273	1803072:1193	96.51	773	18	6	9	777	1	768	0	1235	0		Contig 273	CG6240	31.33	83
WFes0013149	EE683141	41591412	B07_101804b_b	01031D11	01031D11	Contig 273	503	0	0		gi|29124932|gb|AAO63548.1|	31.76	148	92	4	110	526	23	165	5.1e-11	70.48	gi|29124932|gb|AAO63548.1|_cuticle_protein_[Brevicoryne_brassicae]		Contig 273	cuticle protein	795	5	1e-05	0.43	FGO:0042302,		Contig 273	1803072:1193	96.51	773	18	6	9	777	1	768	0	1235	0		Contig 273	CG6240	31.33	83
WFes0013245	EE683247	41591518	C06_102504g_g	02111B09	02111B09	Contig 273	503	0	0		gi|29124932|gb|AAO63548.1|	31.76	148	92	4	110	526	23	165	5.1e-11	70.48	gi|29124932|gb|AAO63548.1|_cuticle_protein_[Brevicoryne_brassicae]		Contig 273	cuticle protein	795	5	1e-05	0.43	FGO:0042302,		Contig 273	1803072:1193	96.51	773	18	6	9	777	1	768	0	1235	0		Contig 273	CG6240	31.33	83
WFes0013262	EE683266	41591537	C08_102504g_g	02104A04	02104A04	Contig 273	503	0	0		gi|29124932|gb|AAO63548.1|	31.76	148	92	4	110	526	23	165	5.1e-11	70.48	gi|29124932|gb|AAO63548.1|_cuticle_protein_[Brevicoryne_brassicae]		Contig 273	cuticle protein	795	5	1e-05	0.43	FGO:0042302,		Contig 273	1803072:1193	96.51	773	18	6	9	777	1	768	0	1235	0		Contig 273	CG6240	31.33	83
WFes0013269	EE683274	41591545	C09_102504g_g	01033C05	01033C05	Contig 273	503	0	0		gi|29124932|gb|AAO63548.1|	31.76	148	92	4	110	526	23	165	5.1e-11	70.48	gi|29124932|gb|AAO63548.1|_cuticle_protein_[Brevicoryne_brassicae]		Contig 273	cuticle protein	795	5	1e-05	0.43	FGO:0042302,		Contig 273	1803072:1193	96.51	773	18	6	9	777	1	768	0	1235	0		Contig 273	CG6240	31.33	83
WFes0013278	EE683284	41591555	C10_102504g_g	01033F09	01033F09	Contig 273	503	0	0		gi|29124932|gb|AAO63548.1|	31.76	148	92	4	110	526	23	165	5.1e-11	70.48	gi|29124932|gb|AAO63548.1|_cuticle_protein_[Brevicoryne_brassicae]		Contig 273	cuticle protein	795	5	1e-05	0.43	FGO:0042302,		Contig 273	1803072:1193	96.51	773	18	6	9	777	1	768	0	1235	0		Contig 273	CG6240	31.33	83
WFes0013287	EE683294	41591565	C11_102504g_g	01031H09	01031H09	Contig 273	503	0	0		gi|29124932|gb|AAO63548.1|	31.76	148	92	4	110	526	23	165	5.1e-11	70.48	gi|29124932|gb|AAO63548.1|_cuticle_protein_[Brevicoryne_brassicae]		Contig 273	cuticle protein	795	5	1e-05	0.43	FGO:0042302,		Contig 273	1803072:1193	96.51	773	18	6	9	777	1	768	0	1235	0		Contig 273	CG6240	31.33	83
WFes0013319	EE683329	41591600	D03_102504g_g	02071C06	02071C06	Contig 273	503	0	0		gi|29124932|gb|AAO63548.1|	31.76	148	92	4	110	526	23	165	5.1e-11	70.48	gi|29124932|gb|AAO63548.1|_cuticle_protein_[Brevicoryne_brassicae]		Contig 273	cuticle protein	795	5	1e-05	0.43	FGO:0042302,		Contig 273	1803072:1193	96.51	773	18	6	9	777	1	768	0	1235	0		Contig 273	CG6240	31.33	83
WFes0013328	EE683339	41591610	D04_102504g_g	01002B08	01002B08	Contig 273	503	0	0		gi|29124932|gb|AAO63548.1|	31.76	148	92	4	110	526	23	165	5.1e-11	70.48	gi|29124932|gb|AAO63548.1|_cuticle_protein_[Brevicoryne_brassicae]		Contig 273	cuticle protein	795	5	1e-05	0.43	FGO:0042302,		Contig 273	1803072:1193	96.51	773	18	6	9	777	1	768	0	1235	0		Contig 273	CG6240	31.33	83
WFes0013335	EE683346	41591617	D05_102504f_f	01033H04	01033H04	Contig 273	503	0	0		gi|29124932|gb|AAO63548.1|	31.76	148	92	4	110	526	23	165	5.1e-11	70.48	gi|29124932|gb|AAO63548.1|_cuticle_protein_[Brevicoryne_brassicae]		Contig 273	cuticle protein	795	5	1e-05	0.43	FGO:0042302,		Contig 273	1803072:1193	96.51	773	18	6	9	777	1	768	0	1235	0		Contig 273	CG6240	31.33	83
WFes0013336	EE683347	41591618	D05_102504g_g	01033E07	01033E07	Contig 273	503	0	0		gi|29124932|gb|AAO63548.1|	31.76	148	92	4	110	526	23	165	5.1e-11	70.48	gi|29124932|gb|AAO63548.1|_cuticle_protein_[Brevicoryne_brassicae]		Contig 273	cuticle protein	795	5	1e-05	0.43	FGO:0042302,		Contig 273	1803072:1193	96.51	773	18	6	9	777	1	768	0	1235	0		Contig 273	CG6240	31.33	83
WFes0013354	EE683367	41591638	D07_102504g_g	01031E02	01031E02	Contig 273	503	0	0		gi|29124932|gb|AAO63548.1|	31.76	148	92	4	110	526	23	165	5.1e-11	70.48	gi|29124932|gb|AAO63548.1|_cuticle_protein_[Brevicoryne_brassicae]		Contig 273	cuticle protein	795	5	1e-05	0.43	FGO:0042302,		Contig 273	1803072:1193	96.51	773	18	6	9	777	1	768	0	1235	0		Contig 273	CG6240	31.33	83
WFes0013362	EE683376	41591647	D08_102504g_g	02103G05	02103G05	Contig 273	503	0	0		gi|29124932|gb|AAO63548.1|	31.76	148	92	4	110	526	23	165	5.1e-11	70.48	gi|29124932|gb|AAO63548.1|_cuticle_protein_[Brevicoryne_brassicae]		Contig 273	cuticle protein	795	5	1e-05	0.43	FGO:0042302,		Contig 273	1803072:1193	96.51	773	18	6	9	777	1	768	0	1235	0		Contig 273	CG6240	31.33	83
WFes0013387	EE683402	41591673	D11_102504f_f	0141G11	01041G11	Contig 273	503	0	0		gi|29124932|gb|AAO63548.1|	31.76	148	92	4	110	526	23	165	5.1e-11	70.48	gi|29124932|gb|AAO63548.1|_cuticle_protein_[Brevicoryne_brassicae]		Contig 273	cuticle protein	795	5	1e-05	0.43	FGO:0042302,		Contig 273	1803072:1193	96.51	773	18	6	9	777	1	768	0	1235	0		Contig 273	CG6240	31.33	83
WFes0013877	EE682407	41590678	D12_063005e_e	01033B10	01033B10	Contig 273	503	1	0		gi|29124932|gb|AAO63548.1|	31.76	148	92	4	110	526	23	165	5.1e-11	70.48	gi|29124932|gb|AAO63548.1|_cuticle_protein_[Brevicoryne_brassicae]		Contig 273	cuticle protein	795	5	1e-05	0.43	FGO:0042302,		Contig 273	1803072:1193	96.51	773	18	6	9	777	1	768	0	1235	0		Contig 273	CG6240	31.33	83
WFes0013412	EE681894	41590165	E02_111504d_d	01032A04	01032A04	Contig 273	503	1	0		gi|29124932|gb|AAO63548.1|	31.76	148	92	4	110	526	23	165	5.1e-11	70.48	gi|29124932|gb|AAO63548.1|_cuticle_protein_[Brevicoryne_brassicae]		Contig 273	cuticle protein	795	5	1e-05	0.43	FGO:0042302,		Contig 273	1803072:1193	96.51	773	18	6	9	777	1	768	0	1235	0		Contig 273	CG6240	31.33	83
WFes0013883	EE682414	41590685	E04_063005e_e	01033F08	01033F08	Contig 273	503	1	0		gi|29124932|gb|AAO63548.1|	31.76	148	92	4	110	526	23	165	5.1e-11	70.48	gi|29124932|gb|AAO63548.1|_cuticle_protein_[Brevicoryne_brassicae]		Contig 273	cuticle protein	795	5	1e-05	0.43	FGO:0042302,		Contig 273	1803072:1193	96.51	773	18	6	9	777	1	768	0	1235	0		Contig 273	CG6240	31.33	83
WFes0013447	EE681932	41590203	E06_111504e_e	02083G12	02083G12	Contig 273	503	1	0		gi|29124932|gb|AAO63548.1|	31.76	148	92	4	110	526	23	165	5.1e-11	70.48	gi|29124932|gb|AAO63548.1|_cuticle_protein_[Brevicoryne_brassicae]		Contig 273	cuticle protein	795	5	1e-05	0.43	FGO:0042302,		Contig 273	1803072:1193	96.51	773	18	6	9	777	1	768	0	1235	0		Contig 273	CG6240	31.33	83
WFes0013585	EE682085	41590356	F11_031805b_b	02081H09	02081H09	Contig 273	503	0	0		gi|29124932|gb|AAO63548.1|	31.76	148	92	4	110	526	23	165	5.1e-11	70.48	gi|29124932|gb|AAO63548.1|_cuticle_protein_[Brevicoryne_brassicae]		Contig 273	cuticle protein	795	5	1e-05	0.43	FGO:0042302,		Contig 273	1803072:1193	96.51	773	18	6	9	777	1	768	0	1235	0		Contig 273	CG6240	31.33	83
WFes0013615	EE682119	41590390	G02_102504f_f	02093G04	02093G04	Contig 273	503	0	0		gi|29124932|gb|AAO63548.1|	31.76	148	92	4	110	526	23	165	5.1e-11	70.48	gi|29124932|gb|AAO63548.1|_cuticle_protein_[Brevicoryne_brassicae]		Contig 273	cuticle protein	795	5	1e-05	0.43	FGO:0042302,		Contig 273	1803072:1193	96.51	773	18	6	9	777	1	768	0	1235	0		Contig 273	CG6240	31.33	83
WFes0013643	EE682150	41590421	G05_111504d_d	02111F09	02111F09	Contig 273	503	1	0		gi|29124932|gb|AAO63548.1|	31.76	148	92	4	110	526	23	165	5.1e-11	70.48	gi|29124932|gb|AAO63548.1|_cuticle_protein_[Brevicoryne_brassicae]		Contig 273	cuticle protein	795	5	1e-05	0.43	FGO:0042302,		Contig 273	1803072:1193	96.51	773	18	6	9	777	1	768	0	1235	0		Contig 273	CG6240	31.33	83
WFes0000430	EE682704	41590975	070803c_B07_c_057	01002B07	01002B07	Contig 274		1	0		mtDNA													Contig 274								Contig 274												0		Contig 274
WFes0000456	EE682982	41591253	070803c_D07_c_058	01002D07	01002D07	Contig 274		1	0		mtDNA													Contig 274								Contig 274												0		Contig 274
WFes0000407	EE682209	41590480	070803c_G08_c_056	01002G08	01002G08	Contig 274		1	0		mtDNA													Contig 274								Contig 274												0		Contig 274
WFes0000412	EE682506	41590777	070803c_G11_c_084	01002G11	01002G11	Contig 274		1	0		mtDNA													Contig 274								Contig 274												0		Contig 274
WFes0000434	EE682749	41591020	070803c_H12_c_096	01002H12	01002H12	Contig 274		1	0		mtDNA													Contig 274								Contig 274												0		Contig 274
WFes0000497	EE681889	41590160	070803d_A07_d_053	01003A07	01003A07	Contig 274		1	0		mtDNA													Contig 274								Contig 274												0		Contig 274
WFes0000505	EE681977	41590248	070803d_A11_d_085	01003A11	01003A11	Contig 274		1	0		mtDNA													Contig 274								Contig 274												0		Contig 274
WFes0000517	EE682100	41590371	070803d_B05_d_045	01003B05	01003B05	Contig 274		1	0		mtDNA													Contig 274								Contig 274												0		Contig 274
WFes0000545	EE682408	41590679	070803d_D05_d_046	01003D05	01003D05	Contig 274		1	0		mtDNA													Contig 274								Contig 274												0		Contig 274
WFes0000558	EE682486	41590757	070803d_E06_d_051	01003E06	01003E06	Contig 274		1	0		mtDNA													Contig 274								Contig 274												0		Contig 274
WFes0000567	EE682496	41590767	070803d_F04_d_043	01003F04	01003F04	Contig 274		1	0		mtDNA													Contig 274								Contig 274												0		Contig 274
WFes0000572	EE682501	41590772	070803d_F09_d_079	01003F09	01003F09	Contig 274		1	0		mtDNA													Contig 274								Contig 274												0		Contig 274
WFes0000577	EE682507	41590778	070803d_G02_d_020	01003G02	01003G02	Contig 274		1	0		mtDNA													Contig 274								Contig 274												0		Contig 274
WFes0000488	EE683326	41591597	070803d_G04_d_036	01003G04	01003G04	Contig 274		1	0		mtDNA													Contig 274								Contig 274												0		Contig 274
WFes0000524	EE682177	41590448	070803d_H11_d_096	01003H11	01003H11	Contig 274		1	0		mtDNA													Contig 274								Contig 274												0		Contig 274
WFes0000582	EE682512	41590783	072203c2_A06_c_038	02091A06	02091A06	Contig 274		1	0		mtDNA													Contig 274								Contig 274												0		Contig 274
WFes0000586	EE682516	41590787	072203c2_A10_c_070	02091A10	02091A10	Contig 274		1	0		mtDNA													Contig 274								Contig 274												0		Contig 274
WFes0000597	EE682527	41590798	072203c2_B10_c_078	02091B10	02091B10	Contig 274		1	0		mtDNA													Contig 274								Contig 274												0		Contig 274
WFes0000600	EE682531	41590802	072203c2_C01_c_003	02091C01	02091C01	Contig 274		1	0		mtDNA													Contig 274								Contig 274												0		Contig 274
WFes0000610	EE682542	41590813	072203c2_C11_c_083	02091C11	02091C11	Contig 274		1	0		mtDNA													Contig 274								Contig 274												0		Contig 274
WFes0000618	EE682551	41590822	072203c2_D08_c_063	02091D08	02091D08	Contig 274		1	0		mtDNA													Contig 274								Contig 274												0		Contig 274
WFes0000620	EE682553	41590824	072203c2_D10_c_079	02091D10	02091D10	Contig 274		1	0		mtDNA													Contig 274								Contig 274												0		Contig 274
WFes0000625	EE682558	41590829	072203c2_E03_c_020	02091E03	02091E03	Contig 274		1	0		mtDNA													Contig 274								Contig 274												0		Contig 274
WFes0000643	EE682577	41590848	072203c2_F09_c_076	02091F09	02091F09	Contig 274		1	0		mtDNA													Contig 274								Contig 274												0		Contig 274
WFes0000652	EE682587	41590858	072203c2_G07_c_053	02091G07	02091G07	Contig 274		1	0		mtDNA													Contig 274								Contig 274												0		Contig 274
WFes0000659	EE682595	41590866	072203c2_H02_c_025	02091H02	02091H02	Contig 274		1	0		mtDNA													Contig 274								Contig 274												0		Contig 274
WFes0000668	EE682603	41590874	072203c2_H11_c_093	02091H11	02091H11	Contig 274		1	0		mtDNA													Contig 274								Contig 274												0		Contig 274
WFes0000691	EE682628	41590899	072203d_B12_d_094	02092B12	02092B12	Contig 274		1	0		mtDNA													Contig 274								Contig 274												0		Contig 274
WFes0000700	EE682637	41590908	072203d_C10_d_071	02092C10	02092C10	Contig 274		1	0		mtDNA													Contig 274								Contig 274												0		Contig 274
WFes0000704	EE682642	41590913	072203d_D02_d_015	02092D02	02092D02	Contig 274		1	0		mtDNA													Contig 274								Contig 274												0		Contig 274
WFes0000723	EE682663	41590934	072203d_E10_d_072	02092E10	02092E10	Contig 274		1	0		mtDNA													Contig 274								Contig 274												0		Contig 274
WFes0000727	EE682667	41590938	072203d_F02_d_016	02092F02	02092F02	Contig 274		1	0		mtDNA													Contig 274								Contig 274												0		Contig 274
WFes0000729	EE682669	41590940	072203d_F04_d_032	02092F04	02092F04	Contig 274		1	0		mtDNA													Contig 274								Contig 274												0		Contig 274
WFes0000739	EE682680	41590951	072203d_G02_d_017	02092G02	02092G02	Contig 274		1	0		mtDNA													Contig 274								Contig 274												0		Contig 274
WFes0000766	EE682710	41590981	072503a_A09_a_066	01001A09	01001A09	Contig 274		1	0		mtDNA													Contig 274								Contig 274												0		Contig 274
WFes0000768	EE682712	41590983	072503a_A11_a_082	01001A11	01001A11	Contig 274		1	0		mtDNA													Contig 274								Contig 274												0		Contig 274
WFes0000772	EE682717	41590988	072503a_B03_a_026	01001B03	01001B03	Contig 274		1	0		mtDNA													Contig 274								Contig 274												0		Contig 274
WFes0000775	EE682720	41590991	072503a_B07_a_058	01001B07	01001B07	Contig 274		1	0		mtDNA													Contig 274								Contig 274												0		Contig 274
WFes0000784	EE682730	41591001	072503a_C10_a_071	01001C10	01001C10	Contig 274		1	0		mtDNA													Contig 274								Contig 274												0		Contig 274
WFes0000796	EE682743	41591014	072503a_D12_a_095	01001D12	01001D12	Contig 274		1	0		mtDNA													Contig 274								Contig 274												0		Contig 274
WFes0000845	EE682798	41591069	072503b_C03_b_019	01004C03	01004C03	Contig 274		1	0		mtDNA													Contig 274								Contig 274												0		Contig 274
WFes0000854	EE682808	41591079	072503b_D05_b_043	01004D05	01004D05	Contig 274		1	0		mtDNA													Contig 274								Contig 274												0		Contig 274
WFes0000860	EE682813	41591084	072503b_D12_b_095	01004D12	01004D12	Contig 274		1	0		mtDNA													Contig 274								Contig 274												0		Contig 274
WFes0000885	EE682839	41591110	072503b_H05_b_045	01004H05	01004H05	Contig 274		1	0		mtDNA													Contig 274								Contig 274												0		Contig 274
WFes0000891	EE682845	41591116	072503c_A02_c_006	02093A02	02093A02	Contig 274		1	0		mtDNA													Contig 274								Contig 274												0		Contig 274
WFes0000902	EE682857	41591128	072503c_B03_c_026	02093B03	02093B03	Contig 274		1	0		mtDNA													Contig 274								Contig 274												0		Contig 274
WFes0000954	EE682911	41591182	072503c_H05_c_045	02093H05	02093H05	Contig 274		1	0		mtDNA													Contig 274								Contig 274												0		Contig 274
WFes0000964	EE682921	41591192	072503d2_A10_d2_070	02094A10	02094A10	Contig 274		1	0		mtDNA													Contig 274								Contig 274												0		Contig 274
WFes0013014	EE682991	41591262	A02_111504d_d	0141A07	01041A07	Contig 274		1	0		mtDNA													Contig 274								Contig 274												0		Contig 274
WFes0013015	EE682992	41591263	A02_111504e_e	02062A09	02062A09	Contig 274		1	0		mtDNA													Contig 274								Contig 274												0		Contig 274
WFes0013024	EE683002	41591273	A04_050305b_b	01044B07	01044B07	Contig 274		0	0		mtDNA													Contig 274								Contig 274												0		Contig 274
WFes0013072	EE683055	41591326	A10_050305b_b	02101B07	02101B07	Contig 274		0	0		mtDNA													Contig 274								Contig 274												0		Contig 274
WFes0013139	EE683130	41591401	B06_050305b_b	02072G01	02072G01	Contig 274		0	0		mtDNA													Contig 274								Contig 274												0		Contig 274
WFes0013145	EE683136	41591407	B06_111504d_d	0111F10	01011F10	Contig 274		1	0		mtDNA													Contig 274								Contig 274												0		Contig 274
WFes0013146	EE683138	41591409	B06_111504e_e	02071A12	02071A12	Contig 274		1	0		mtDNA													Contig 274								Contig 274												0		Contig 274
WFes0013148	EE683140	41591411	B07_050305b_b	02081A02	02081A02	Contig 274		0	0		mtDNA													Contig 274								Contig 274												0		Contig 274
WFes0013826	EE682351	41590622	B07_063005d_d	02062E12	02062E12	Contig 274		1	0		mtDNA													Contig 274								Contig 274												0		Contig 274
WFes0013163	EE683156	41591427	B08_111504d_d	0111F02	01011F02	Contig 274		1	0		mtDNA													Contig 274								Contig 274												0		Contig 274
WFes0013830	EE682356	41590627	B09_063005d_d	02063B01	02063B01	Contig 274		1	0		mtDNA													Contig 274								Contig 274												0		Contig 274
WFes0013181	EE683176	41591447	B10_111504d_d	0111G04	01011G04	Contig 274		1	0		mtDNA													Contig 274								Contig 274												0		Contig 274
WFes0013184	EE683179	41591450	B11_050305b_b	02102H07	02102H07	Contig 274		0	0		mtDNA													Contig 274								Contig 274												0		Contig 274
WFes0013215	EE683214	41591485	C02_111504d_d	0111H05	01011H05	Contig 274		1	0		mtDNA													Contig 274								Contig 274												0		Contig 274
WFes0013241	EE683243	41591514	C06_050305b_b	02072H09	02072H09	Contig 274		0	0		mtDNA													Contig 274								Contig 274												0		Contig 274
WFes0013246	EE683249	41591520	C06_111504d_d	0112C05	01012C05	Contig 274		1	0		mtDNA													Contig 274								Contig 274												0		Contig 274
WFes0013265	EE683269	41591540	C09_050305b_b	02092A01	02092A01	Contig 274		0	0		mtDNA													Contig 274								Contig 274												0		Contig 274
WFes0013273	EE683278	41591549	C10_050305b_b	02101E02	02101E02	Contig 274		0	0		mtDNA													Contig 274								Contig 274												0		Contig 274
WFes0013282	EE683288	41591559	C11_050305b_b	02103D01	02103D01	Contig 274		0	0		mtDNA													Contig 274								Contig 274												0		Contig 274
WFes0013321	EE683331	41591602	D03_111504e_e	02082C09	02082C09	Contig 274		1	0		mtDNA													Contig 274								Contig 274												0		Contig 274
WFes0013331	EE683342	41591613	D05_050305b_b	02062G01	02062G01	Contig 274		0	0		mtDNA													Contig 274								Contig 274												0		Contig 274
WFes0013375	EE683390	41591661	D10_050305b_b	02101G03	02101G03	Contig 274		0	0		mtDNA													Contig 274								Contig 274												0		Contig 274
WFes0013386	EE683401	41591672	D11_102504e_e	02082C07	02082C07	Contig 274		0	0		mtDNA													Contig 274								Contig 274												0		Contig 274
WFes0013391	EE683407	41591678	D12_050305b_b	02112A07	02112A07	Contig 274		0	0		mtDNA													Contig 274								Contig 274												0		Contig 274
WFes0013420	EE681903	41590174	E03_111504e_e	02083E10	02083E10	Contig 274		1	0		mtDNA													Contig 274								Contig 274												0		Contig 274
WFes0013446	EE681931	41590202	E06_111504d_d	01032G03	01032G03	Contig 274		1	0		mtDNA													Contig 274								Contig 274												0		Contig 274
WFes0013888	EE682420	41590691	E07_063005d_d	02082F10	02082F10	Contig 274		1	0		mtDNA													Contig 274								Contig 274												0		Contig 274
WFes0013476	EE681964	41590235	E10_050305b_b	02102B01	02102B01	Contig 274		0	0		mtDNA													Contig 274								Contig 274												0		Contig 274
WFes0013519	EE682013	41590284	F03_102504d2_d	02083D01	02083D01	Contig 274		0	0		mtDNA													Contig 274								Contig 274												0		Contig 274
WFes0013542	EE682038	41590309	F06_031805b_b	02104B01	02104B01	Contig 274		0	0		mtDNA													Contig 274								Contig 274												0		Contig 274
WFes0013577	EE682076	41590347	F10_050305b_b	02102D02	02102D02	Contig 274		0	0		mtDNA													Contig 274								Contig 274												0		Contig 274
WFes0013595	EE682096	41590367	F12_050305b_b	02112E05	02112E05	Contig 274		0	0		mtDNA													Contig 274								Contig 274												0		Contig 274
WFes0013637	EE682143	41590414	G05_050305b_b	02063H05	02063H05	Contig 274		0	0		mtDNA													Contig 274								Contig 274												0		Contig 274
WFes0013641	EE682148	41590419	G05_102504f_f	02084G02	02084G02	Contig 274		0	0		mtDNA													Contig 274								Contig 274												0		Contig 274
WFes0013923	EE682459	41590730	G06_063005e_e	02104A10	02104A10	Contig 274		1	0		mtDNA													Contig 274								Contig 274												0		Contig 274
WFes0013673	EE682182	41590453	G09_050305b_b	02101A05	02101A05	Contig 274		0	0		mtDNA													Contig 274								Contig 274												0		Contig 274
WFes0013681	EE682191	41590462	G10_050305b_b	02102E03	02102E03	Contig 274		0	0		mtDNA													Contig 274								Contig 274												0		Contig 274
WFes0013689	EE682200	41590471	G11_050305b_b	02111C09	02111C09	Contig 274		0	0		mtDNA													Contig 274								Contig 274												0		Contig 274
WFes0013699	EE682211	41590482	G12_101804b_b	02083D01	02083D01	Contig 274		0	0		mtDNA													Contig 274								Contig 274												0		Contig 274
WFes0013737	EE682252	41590523	H05_050305b_b	02064B01	02064B01	Contig 274		0	0		mtDNA													Contig 274								Contig 274												0		Contig 274
WFes0013746	EE682262	41590533	H06_101804b_b	02084C06	02084C06	Contig 274		0	0		mtDNA													Contig 274								Contig 274												0		Contig 274
WFes0013758	EE682276	41590547	H07_111504d_d	02061D12	02061D12	Contig 274		1	0		mtDNA													Contig 274								Contig 274												0		Contig 274
WFes0013766	EE682284	41590555	H08_111504e_e	02072C08	02072C08	Contig 274		1	0		mtDNA													Contig 274								Contig 274												0		Contig 274
WFes0013768	EE682287	41590558	H09_050305b_b	02101B05	02101B05	Contig 274		0	0		mtDNA													Contig 274								Contig 274												0		Contig 274
WFes0013777	EE682296	41590567	H10_101804b_b	02084G02	02084G02	Contig 274		0	0		mtDNA													Contig 274								Contig 274												0		Contig 274
WFes0013790	EE682311	41590582	H11_111504e_e	02072C11	02072C11	Contig 274		1	0		mtDNA													Contig 274								Contig 274												0		Contig 274
WFes0013796	EE682317	41590588	H12_111504d_d	02062A06	02062A06	Contig 274		1	0		mtDNA													Contig 274								Contig 274												0		Contig 274
WFes0013492	EE681982	41590253	E12_031805b_b	02084H06	02084H06	Contig 28	674	0	0		gi|4589712|dbj|BAA76875.1|	33.1	145	94	1	337	762	46	190	2.1e-14	81.65	gi|4589712|dbj|BAA76875.1|_hemoglobin_[Daphnia_magna] gi|4589706|dbj|BAA76871.1|_hemoglobin_[Daphnia_magna]		Contig 28	hemoglobin	768	5	1e-14	0.48	GO:0006810,		Contig 28	1793497:1	98.86	616	7	0	151	766	1	616	0	1166	0		Contig 28
WFes0013535	EE682030	41590301	F05_101804b_b	02071D09	02071D09	Contig 29	281	0	0		gi|987834|emb|CAA62627.1|	52.73	55	26	1	358	194	34	87	4.7e-10	66.63	gi|987834|emb|CAA62627.1|_muscle_LIM_protein_[Drosophila_melanogaster] gi|27819817|gb|AAO24957.1|_RE40142p_[Drosophila_melanogaster] gi|7298856|gb|AAF54064.1|_CG1019-PB,_isoform_B_[Drosophila_melanogaster] gi|7298855|gb|AAF54063.1|_CG1019-PA,_isoform_A_[D		Contig 29	muscle LIM protein	630	5	1e-10	0.67			Contig 29	1794801:1	99.2	622	4	1	10	630	1	622	0	1187	0		Contig 29	CG1019	52.73	55
WFes0000585	EE682515	41590786	072203c2_A09_c_066	02091A09	02091A09	Contig 3	374	1	1		gi|13094061|emb|CAC32046.1|	39.06	64	35	2	156	335	466	529	2.2	34.65	gi|13094061|emb|CAC32046.1|_siderophore_non-ribosomal_peptide_synthetase_[Pseudomonas_putida]		Contig 3	-	667	0	-	-			Contig 3	1796871:1	100	372	0	0	11	382	6	377	0	737	0		Contig 3
WFes0013594	EE682095	41590366	F12_031805b_b	02083C02	02083C02	Contig 30		0	0		mtDNA													Contig 30								Contig 30												0		Contig 30
WFes0013690	EE682201	41590472	G11_101804b_b	02083C09	02083C09	Contig 31	644	0	0		gi|5668|emb|CAA36838.1|	88.04	209	25	0	5	631	63	271	4e-102	372.5	gi|5668|emb|CAA36838.1|_unnamed_protein_product_[Artemia_sp.] gi|113255|sp|P18603|ACT4_ARTSX_Actin,_clone_403		Contig 31	unnamed protein product	646	5	1e-102	0.91	GO:0005884, GO:0003774, GO:0005200,		Contig 31	1794749:12	94.39	374	21	0	245	618	544	917	4e-164	575	0		Contig 31	CG4027	87.56	209
WFes0013717	EE682230	41590501	H02_102504f_f	02081E07	02081E07	Contig 32	377	0	0		gi|54636022|gb|EAL25425.1|	49.07	108	54	2	124	444	75	180	2.2e-22	107.5	gi|54636022|gb|EAL25425.1|_GA15602-PA_[Drosophila_pseudoobscura]		Contig 32	GA15602-PA	600	5	1e-22	0.67	GO:0042302,		Contig 32	1803072:843	100	588	0	0	12	599	1	588	0	1166	0		Contig 32	CG8505	51.46	103
WFes0013720	EE682234	41590505	H03_031805b_b	01004E06	01004E06	Contig 33	123	0	0		gi|58387295|ref|XP_315456.2|	65.85	41	14	0	6	128	75	115	1.2e-08	60.85	gi|58387295|ref|XP_315456.2|_ENSANGP00000014066_[Anopheles_gambiae_str._PEST] gi|55238264|gb|EAA11964.2|_ENSANGP00000014066_[Anopheles_gambiae_str._PEST]		Contig 33	ENSANGP00000014317	266	5	1e-08	0.77			Contig 33	1796873:1	100	257	0	0	9	265	304	560	8e-145	509	0		Contig 33	CG30045	54.76	42
WFes0013752	EE682269	41590540	H07_031805b_b	02112D03	02112D03	Contig 34	620	0	0		gi|34539115|gb|AAQ74441.1|	56.59	182	79	0	79	624	1	182	3.2e-62	224.6	gi|34539115|gb|AAQ74441.1|_glutathione_S-transferase_[Haemaphysalis_longicornis]		Contig 34	glutathione S-transferase	723	5	1e-57	0.7	GO:0004364, GO:0008152,		Contig 34	1795331:1	90.9	703	57	4	10	711	6	702	0	860	0		Contig 34	CG8938	21.43	182
WFes0013774	EE682293	41590564	H09_111504e_e	02072C09	02072C09	Contig 35	108	1	1		gi|86314|pir||S05584	33.75	80	52	4	4	240	105	168	0.68	35.04	gi|86314|pir||S05584_hypothetical_protein_(XhoI_repeat)_-_chicken_(fragments)		Contig 35	-	320	0	-	-			Contig 35	1799880:1	100	102	0	0	32	133	1	102	3e-52	202	0		Contig 35
WFes0013802	EE682325	41590596	A04_063005d_d	02113H06	02113H06	Contig 36	134	1	1		gi|50941929|ref|XP_480492.1|	46.34	41	22	1	173	51	394	432	4.4	32.34	gi|50941929|ref|XP_480492.1|_putative_nucleolin_[Oryza_sativa_(japonica_cultivar-group)] gi|51449869|gb|AAU01907.1|_putative_nucleolin_[Oryza_sativa_(indica_cultivar-group)] gi|40253662|dbj|BAD05605.1|_putative_nucleolin_[Oryza_sativa_(japonica_cultivar-g		Contig 36	-	422	0	-	-			Contig 36	1794325:3	94.39	374	20	1	12	384	5	378	6e-162	567	0		Contig 36
WFes0013818	EE682343	41590614	B01_063005d_d	02061D02	02061D02	Contig 37	529	0	0		gi|15139951|emb|CAC48479.1|	37.68	69	37	3	396	208	660	726	0.166	38.51	gi|15139951|emb|CAC48479.1|_putative_hemolysin-adenlyate_cyclase_protein_[Sinorhizobium_meliloti_1021] gi|16263827|ref|NP_436619.1|_putative_hemolysin-adenlyate_cyclase_protein_[Sinorhizobium_meliloti_1021] gi|25503745|pir||G95851_probable_hemolysin-adenl		Contig 37	-	691	0	-	-			Contig 37	1797064:1	100	679	0	0	13	691	7	685	0	1346	0		Contig 37
WFes0013821	EE682346	41590617	B02_063005e_e	01044A04	01044A04	Contig 38	245	1	0		gi|5091610|gb|AAD39599.1|	33.96	53	35	2	63	221	46	93	2.5	33.11	gi|5091610|gb|AAD39599.1|_10A19I.15_[Oryza_sativa_(japonica_cultivar-group)]		Contig 38	-	248	0	-	-			Contig 38	1796284:2	95.08	244	9	3	1	242	165	407	3e-101	365	0		Contig 38
WFes0013851	EE682379	41590650	C09_063005e_e	0114B07	01014B07	Contig 39	230	1	1		gi|61809359|ref|XP_592564.1|	31.4	86	57	2	4	255	14	98	2	33.5	gi|61809359|ref|XP_592564.1|_PREDICTED:_similar_to_neuregulin_1_isoform_HRG-beta1_[Bos_taurus]		Contig 39	-	315	0	-	-			Contig 39	1802894:1	98.03	305	6	0	11	315	1	305	5e-159	557	0		Contig 39
WFes0000635	EE682568	41590839	072203c2_F01_c_012	02091F01	02091F01	Contig 4	217	1	0		gi|55642287|ref|XP_510484.1|	22.45	98	76	1	381	88	167	263	1.4	34.27	gi|55642287|ref|XP_510484.1|_PREDICTED:_similar_to_DDM36_[Pan_troglodytes]		Contig 4	-	492	0	-	-			Contig 4	1796284:2	99.59	241	1	0	1	241	45	285	3e-118	422	0		Contig 4
WFes0013868	EE682398	41590669	D07_063005d_d	02073F10	02073F10	Contig 40	317	1	0		gi|6946693|emb|CAB72315.1|	75.26	97	24	0	131	421	1	97	4.4e-32	138.7	gi|6946693|emb|CAB72315.1|_ferritin_[Daphnia_pulex]		Contig 40	ferritin	423	5	1e-32	0.68	GO:0008199, GO:0006826, GO:0006879,		Contig 40	1802573:7	92.51	414	29	2	11	423	3	415	2e-159	559	0		Contig 40	CG4349	33.75	80
WFes0013869	EE682399	41590670	D08_063005d_d	02073F11	02073F11	Contig 41	298	1	0		gi|21357369|ref|NP_648060.1|	38.78	49	30	0	199	345	54	102	0.002	43.13	gi|21357369|ref|NP_648060.1|_CG14820-PA_[Drosophila_melanogaster] gi|23094030|gb|AAF50637.2|_CG14820-PA_[Drosophila_melanogaster] gi|17946288|gb|AAL49184.1|_RE62864p_[Drosophila_melanogaster]		Contig 41	-	347	0	-	-			Contig 41	1794603:4	91.15	339	29	1	10	347	1	339	1e-119	426	0		Contig 41	CG14820	38.78	49
WFes0013871	EE682401	41590672	D09_063005d_d	02074A01	02074A01	Contig 42	290	1	0		gi|6946693|emb|CAB72315.1|	62.07	87	33	0	134	394	2	88	8.9e-22	104.4	gi|6946693|emb|CAB72315.1|_ferritin_[Daphnia_pulex]		Contig 42	ferritin	394	5	1e-22	0.68	GO:0008199, GO:0006826, GO:0006879,		Contig 42	1802573:7	95.24	168	8	0	11	178	3	170	2e-72	270	0		Contig 42	CG4349	26.25	80
WFes0013922	EE682458	41590729	G05_063005e_e	02103H09	02103H09	Contig 43	149	1	1		gi|50941929|ref|XP_480492.1|	43.9	41	23	1	173	51	394	432	9.9	31.19	gi|50941929|ref|XP_480492.1|_putative_nucleolin_[Oryza_sativa_(japonica_cultivar-group)] gi|51449869|gb|AAU01907.1|_putative_nucleolin_[Oryza_sativa_(indica_cultivar-group)] gi|40253662|dbj|BAD05605.1|_putative_nucleolin_[Oryza_sativa_(japonica_cultivar-g		Contig 43	-	342	0	-	-			Contig 43	1796324:1	96.37	331	12	0	12	342	7	337	3e-160	561	0		Contig 43
WFes0013931	EE682468	41590739	H02_063005e_e	02104H04	02104H04	Contig 44		0	0		mtDNA													Contig 44								Contig 44												0		Contig 44
WFes0013936	EE682473	41590744	H07_063005e_e	02112A05	02112A05	Contig 45	122	1	0		gi|49650596|emb|CAG80331.1|	32.73	55	36	1	78	239	372	426	4.3	32.34	gi|49650596|emb|CAG80331.1|_unnamed_protein_product_[Yarrowia_lipolytica_CLIB99] gi|50554637|ref|XP_504727.1|_hypothetical_protein_[Yarrowia_lipolytica]		Contig 45	-	306	0	-	-			Contig 45	1794194:2	100	189	0	0	10	198	1	189	4e-104	375	0		Contig 45
WFes0013374	EE683389	41591660	D10_031805b_b	02074F08	02074F08	Contig 46	484	0	1		gi|66501181|ref|XP_393377.2|	19.44	144	116	2	42	473	154	286	0.182	37.35	gi|66501181|ref|XP_393377.2|_PREDICTED:_similar_to_transcription_factor_Dp-2_(E2F_dimerization_partner_2)_[Apis_mellifera]		Contig 46	-	510	0	-	-			Contig 46	1796685:1	94.87	117	6	0	108	224	186	302	1e-46	184	0		Contig 46
WFes0013460	EE681947	41590218	E08_102504d2_d	02063E11	02063E11	Contig 46	484	0	1		gi|66501181|ref|XP_393377.2|	19.44	144	116	2	42	473	154	286	0.182	37.35	gi|66501181|ref|XP_393377.2|_PREDICTED:_similar_to_transcription_factor_Dp-2_(E2F_dimerization_partner_2)_[Apis_mellifera]		Contig 46	-	510	0	-	-			Contig 46	1796685:1	94.87	117	6	0	108	224	186	302	1e-46	184	0		Contig 46
WFes0013004	EE682980	41591251	A01_102504e_e	0111C03	01011C03	Contig 47	1016	0	0		gi|27697049|gb|AAH43903.1|	61.26	302	112	4	208	1098	41	337	5.6e-85	313.2	gi|27697049|gb|AAH43903.1|_Nap1l1-prov_protein_[Xenopus_laevis] gi|66269743|gb|AAY43227.1|_nucleosome_assembly_protein_1_p60B_[Xenopus_laevis]		Contig 47	Nap1l1-prov protein	1134	5	1e-84	0.76	GO:0005634, GO:0006334,		Contig 47	1797584:8	99.42	863	3	1	274	1134	1	863	0	1665	0		Contig 47	CG5330	48.68	265
WFes0013367	EE683382	41591653	D09_101804b_b	02061A11	02061A11	Contig 47	1016	0	0		gi|27697049|gb|AAH43903.1|	61.26	302	112	4	208	1098	41	337	5.6e-85	313.2	gi|27697049|gb|AAH43903.1|_Nap1l1-prov_protein_[Xenopus_laevis] gi|66269743|gb|AAY43227.1|_nucleosome_assembly_protein_1_p60B_[Xenopus_laevis]		Contig 47	Nap1l1-prov protein	1134	5	1e-84	0.76	GO:0005634, GO:0006334,		Contig 47	1797584:8	99.42	863	3	1	274	1134	1	863	0	1665	0		Contig 47	CG5330	48.68	265
WFes0013003	EE682979	41591250	A01_102504d2_d	02064B06	02064B06	Contig 48	125	0	1		gi|34525775|emb|CAD79356.1|	43.33	30	17	0	199	110	166	195	5.7	31.96	gi|34525775|emb|CAD79356.1|_cytochrome_oxidase_subunit_1_[Bemisia_tabaci]		Contig 48	-	240	0	-	-			Contig 48	1796727:1	100	231	0	0	10	240	114	344	2e-129	458	0		Contig 48
WFes0013450	EE681936	41590207	E07_101804b_b	02064B06	02064B06	Contig 48	125	0	1		gi|34525775|emb|CAD79356.1|	43.33	30	17	0	199	110	166	195	5.7	31.96	gi|34525775|emb|CAD79356.1|_cytochrome_oxidase_subunit_1_[Bemisia_tabaci]		Contig 48	-	240	0	-	-			Contig 48	1796727:1	100	231	0	0	10	240	114	344	2e-129	458	0		Contig 48
WFes0013000	EE682976	41591247	A01_031805b_b	01043A09	01043A09	Contig 49	362	0	0		gi|7302880|gb|AAF57953.1|	53.52	71	32	1	156	365	334	404	5.1e-14	79.34	gi|7302880|gb|AAF57953.1|_CG15920-PA,_isoform_A_[Drosophila_melanogaster] gi|24654243|ref|NP_611157.1|_CG15920-PA,_isoform_A_[Drosophila_melanogaster]		Contig 49	CG15920-PA, isoform A	550	5	1e-14	0.63	GO:0042302,		Contig 49	1792847:1	85.71	315	45	0	65	379	30	344	1e-71	268	0		Contig 49	CG15920	53.52	71
WFes0013052	EE683033	41591304	A07_111504d_d	01043A09	01043A09	Contig 49	362	1	0		gi|7302880|gb|AAF57953.1|	53.52	71	32	1	156	365	334	404	5.1e-14	79.34	gi|7302880|gb|AAF57953.1|_CG15920-PA,_isoform_A_[Drosophila_melanogaster] gi|24654243|ref|NP_611157.1|_CG15920-PA,_isoform_A_[Drosophila_melanogaster]		Contig 49	CG15920-PA, isoform A	550	5	1e-14	0.63	GO:0042302,		Contig 49	1792847:1	85.71	315	45	0	65	379	30	344	1e-71	268	0		Contig 49	CG15920	53.52	71
WFes0000690	EE682626	41590897	072203d_B11_d_090	02092B11	02092B11	Contig 5	377	1	0		gi|58391956|ref|XP_318997.2|	52.48	101	48	2	132	434	132	230	2e-21	104.4	gi|58391956|ref|XP_318997.2|_ENSANGP00000014755_[Anopheles_gambiae_str._PEST] gi|55236098|gb|EAA14376.2|_ENSANGP00000014755_[Anopheles_gambiae_str._PEST]		Contig 5	ENSANGP00000014755	621	5	1e-21	0.66	GO:0042302,		Contig 5	1793034:1	99.67	611	1	1	12	621	4	614	0	1146	0		Contig 5	CG30045	43.4	106
WFes0001015	EE682974	41591245	072503d2_H08_d2_073	02094H08	02094H08	Contig 50	407	1	0		gi|62083449|gb|AAX62449.1|	92.31	130	10	0	61	450	1	130	7.7e-66	251.1	gi|62083449|gb|AAX62449.1|_ribosomal_protein_S15A_[Lysiphlebus_testaceipes]		Contig 50	ribosomal protein S15A	505	5	1e-66	0.97			Contig 50	1803072:1253	99.8	494	1	0	12	505	573	1066	0	971	0		Contig 50	CG2033	91.54	130
WFes0013230	EE683231	41591502	C04_102504f_f	02113B04	02113B04	Contig 50	407	0	0		gi|62083449|gb|AAX62449.1|	92.31	130	10	0	61	450	1	130	7.7e-66	251.1	gi|62083449|gb|AAX62449.1|_ribosomal_protein_S15A_[Lysiphlebus_testaceipes]		Contig 50	ribosomal protein S15A	505	5	1e-66	0.97			Contig 50	1803072:1253	99.8	494	1	0	12	505	573	1066	0	971	0		Contig 50	CG2033	91.54	130
WFes0001014	EE682973	41591244	072503d2_H07_d2_061	02094H07	02094H07	Contig 51	656	1	0		gi|28380406|gb|AAG22453.2|	88.04	209	25	0	50	676	1	209	5e-109	396	gi|28380406|gb|AAG22453.2|_CG17521-PB,_isoform_B_[Drosophila_melanogaster] gi|7289746|gb|AAF45440.1|_CG17521-PA,_isoform_A_[Drosophila_melanogaster] gi|17944937|gb|AAL48532.1|_RE02339p_[Drosophila_melanogaster] gi|28574756|ref|NP_730773.2|_CG17521-PB,_iso		Contig 51	CG17521-PB, isoform B	729	5	1e-109	0.93	GO:0006412, GO:0003735, GO:0005840,		Contig 51	1794418:8	99.57	690	3	0	40	729	141	830	0	1344	0		Contig 51	CG17521	88.04	209
WFes0013692	EE682203	41590474	G11_102504e_e	02102D03	02102D03	Contig 51	656	0	0		gi|28380406|gb|AAG22453.2|	88.04	209	25	0	50	676	1	209	5e-109	396	gi|28380406|gb|AAG22453.2|_CG17521-PB,_isoform_B_[Drosophila_melanogaster] gi|7289746|gb|AAF45440.1|_CG17521-PA,_isoform_A_[Drosophila_melanogaster] gi|17944937|gb|AAL48532.1|_RE02339p_[Drosophila_melanogaster] gi|28574756|ref|NP_730773.2|_CG17521-PB,_iso		Contig 51	CG17521-PB, isoform B	729	5	1e-109	0.93	GO:0006412, GO:0003735, GO:0005840,		Contig 51	1794418:8	99.57	690	3	0	40	729	141	830	0	1344	0		Contig 51	CG17521	88.04	209
WFes0013589	EE682090	41590361	F11_102504e_e	02084G05	02084G05	Contig 52	536	0	0		gi|5081735|gb|AAD39513.1|	62.28	167	60	3	150	641	15	181	1.7e-66	225.7	gi|5081735|gb|AAD39513.1|_cathepsin_L-like_protease_precursor_[Artemia_franciscana]		Contig 52	cathepsin L-like protease precursor	733	5	1e-49	0.79	GO:0004197, GO:0006508,		Contig 52	1799252:3	99.3	719	3	2	15	733	1	717	0	1370	0		Contig 52	CG6692	55.75	174
WFes0013713	EE682226	41590497	H02_050305b_b	01032B08	01032B08	Contig 52	536	0	0		gi|5081735|gb|AAD39513.1|	62.28	167	60	3	150	641	15	181	1.7e-66	225.7	gi|5081735|gb|AAD39513.1|_cathepsin_L-like_protease_precursor_[Artemia_franciscana]		Contig 52	cathepsin L-like protease precursor	733	5	1e-49	0.79	GO:0004197, GO:0006508,		Contig 52	1799252:3	99.3	719	3	2	15	733	1	717	0	1370	0		Contig 52	CG6692	55.75	174
WFes0001000	EE682960	41591231	072503d2_G02_d2_017	02094G02	02094G02	Contig 53	275	1	1															Contig 53	-	386	0	-	-			Contig 53	1795711:3	100	378	0	0	9	386	1	378	0	749	0		Contig 53
WFes0013088	EE683073	41591344	A12_031805b_b	02094G02	02094G02	Contig 53	275	0	1															Contig 53	-	386	0	-	-			Contig 53	1795711:3	100	378	0	0	9	386	1	378	0	749	0		Contig 53
WFes0013596	EE682097	41590368	F12_101804b_b	02073A08	02073A08	Contig 54	362	0	0		gi|38174112|gb|AAH61396.1|	44.74	76	42	1	167	394	20	92	1.5e-10	67.78	gi|38174112|gb|AAH61396.1|_Hypothetical_protein_MGC75977_[Xenopus_tropicalis] gi|45360715|ref|NP_989031.1|_hypothetical_protein_MGC75977_[Xenopus_tropicalis]		Contig 54	Hypothetical protein MGC75977	549	5	1e-10	0.64			Contig 54												0		Contig 54	CG17248	37.97	79
WFes0013675	EE682184	41590455	G09_102504d2_d	02073A08	02073A08	Contig 54	362	0	0		gi|38174112|gb|AAH61396.1|	44.74	76	42	1	167	394	20	92	1.5e-10	67.78	gi|38174112|gb|AAH61396.1|_Hypothetical_protein_MGC75977_[Xenopus_tropicalis] gi|45360715|ref|NP_989031.1|_hypothetical_protein_MGC75977_[Xenopus_tropicalis]		Contig 54	Hypothetical protein MGC75977	549	5	1e-10	0.64			Contig 54												0		Contig 54	CG17248	37.97	79
WFes0000988	EE682946	41591217	072503d2_E01_d2_004	02094E01	02094E01	Contig 55	552	1	1		gi|38103927|gb|EAA50563.1|	31.67	60	41	1	408	229	524	582	1.6	34.65	gi|38103927|gb|EAA50563.1|_predicted_protein_[Magnaporthe_grisea_70-15] gi|39944622|ref|XP_361848.1|_predicted_protein_[Magnaporthe_grisea_70-15]		Contig 55	-	569	0	-	-			Contig 55	1794780:2	99.64	558	2	0	12	569	1	558	0	1090	0		Contig 55
WFes0013219	EE683219	41591490	C03_101804b_b	02101D05	02101D05	Contig 55	552	0	1		gi|38103927|gb|EAA50563.1|	31.67	60	41	1	408	229	524	582	1.6	34.65	gi|38103927|gb|EAA50563.1|_predicted_protein_[Magnaporthe_grisea_70-15] gi|39944622|ref|XP_361848.1|_predicted_protein_[Magnaporthe_grisea_70-15]		Contig 55	-	569	0	-	-			Contig 55	1794780:2	99.64	558	2	0	12	569	1	558	0	1090	0		Contig 55
WFes0013839	EE682366	41590637	C03_063005d_d	02071A01	02071A01	Contig 56	298	1	1		gi|29340665|gb|AAO78456.1|	38.24	68	38	3	342	151	603	665	0.511	35.42	gi|29340665|gb|AAO78456.1|_putative_chondroitinase_(chondroitin_lyase)_[Bacteroides_thetaiotaomicron_VPI-5482] gi|29348759|ref|NP_812262.1|_putative_chondroitinase_(chondroitin_lyase)_[Bacteroides_thetaiotaomicron_VPI-5482]		Contig 56	-	362	0	-	-			Contig 56	1800028:4	97.67	343	3	5	10	350	1	340	6e-165	577	0		Contig 56
WFes0013602	EE682105	41590376	F12_111504e_e	02072A12	02072A12	Contig 56	298	1	1		gi|29340665|gb|AAO78456.1|	38.24	68	38	3	342	151	603	665	0.511	35.42	gi|29340665|gb|AAO78456.1|_putative_chondroitinase_(chondroitin_lyase)_[Bacteroides_thetaiotaomicron_VPI-5482] gi|29348759|ref|NP_812262.1|_putative_chondroitinase_(chondroitin_lyase)_[Bacteroides_thetaiotaomicron_VPI-5482]		Contig 56	-	362	0	-	-			Contig 56	1800028:4	97.67	343	3	5	10	350	1	340	6e-165	577	0		Contig 56
WFes0000980	EE682938	41591209	072503d2_C12_d2_087	02094C12	02094C12	Contig 57	149	1	1															Contig 57	-	171	0	-	-			Contig 57												0		Contig 57
WFes0013569	EE682068	41590339	F09_031805b_b	02071F07	02071F07	Contig 57	149	0	1															Contig 57	-	171	0	-	-			Contig 57												0		Contig 57
WFes0000922	EE682879	41591150	072503c_D08_c_063	02093D08	02093D08	Contig 58	620	1	0		gi|66500427|ref|XP_623555.1|	70.09	214	56	3	53	670	1	214	2.8e-50	200.7	gi|66500427|ref|XP_623555.1|_PREDICTED:_similar_to_ENSANGP00000020323_[Apis_mellifera]		Contig 58	PREDICTED: similar to ENSANGP00000020323	727	5	1e-50	0.75			Contig 58	1793539:4	100	684	0	0	29	712	1	684	0	1356	0		Contig 58	CG8759	73.03	178
WFes0013694	EE682205	41590476	G11_102504g_g	02112A04	02112A04	Contig 58	620	0	0		gi|66500427|ref|XP_623555.1|	70.09	214	56	3	53	670	1	214	2.8e-50	200.7	gi|66500427|ref|XP_623555.1|_PREDICTED:_similar_to_ENSANGP00000020323_[Apis_mellifera]		Contig 58	PREDICTED: similar to ENSANGP00000020323	727	5	1e-50	0.75			Contig 58	1793539:4	100	684	0	0	29	712	1	684	0	1356	0		Contig 58	CG8759	73.03	178
WFes0000916	EE682874	41591145	072503c_C12_c_087	02093C12	02093C12	Contig 59	509	1	1		gi|50083624|ref|YP_045134.1|	26.47	102	70	2	9	299	111	212	4.9	33.5	gi|50083624|ref|YP_045134.1|_type_4_fimbrial_biogenesis_protein_[Acinetobacter_sp._ADP1] gi|49529600|emb|CAG67312.1|_type_4_fimbrial_biogenesis_protein_[Acinetobacter_sp._ADP1]		Contig 59	-	662	0	-	-			Contig 59	1803072:1183	99.85	649	1	0	12	660	3	651	0	1279	0		Contig 59
WFes0013636	EE682142	41590413	G05_031805b_b	01032H06	01032H06	Contig 59	509	0	1		gi|50083624|ref|YP_045134.1|	26.47	102	70	2	9	299	111	212	4.9	33.5	gi|50083624|ref|YP_045134.1|_type_4_fimbrial_biogenesis_protein_[Acinetobacter_sp._ADP1] gi|49529600|emb|CAG67312.1|_type_4_fimbrial_biogenesis_protein_[Acinetobacter_sp._ADP1]		Contig 59	-	662	0	-	-			Contig 59	1803072:1183	99.85	649	1	0	12	660	3	651	0	1279	0		Contig 59
WFes0000769	EE682713	41590984	072503a_A12_a_086	01001A12	01001A12	Contig 6	704	1	0		gi|5668|emb|CAA36838.1|	99.15	235	2	0	32	736	1	235	9e-132	471.5	gi|5668|emb|CAA36838.1|_unnamed_protein_product_[Artemia_sp.] gi|113255|sp|P18603|ACT4_ARTSX_Actin,_clone_403		Contig 6	unnamed protein product	737	5	1e-132	0.99	GO:0005884, GO:0003774, GO:0005200,		Contig 6	1793552:9	99.77	430	1	0	308	737	1	430	0	844	0		Contig 6	CG10067	97.87	235
WFes0000910	EE682867	41591138	072503c_C05_c_035	02093C05	02093C05	Contig 60	354	1	1		gi|56479283|ref|YP_160872.1|	29.41	102	68	4	127	420	632	727	0.018	40.82	gi|56479283|ref|YP_160872.1|_histidine_kinase_[Azoarcus_sp._EbN1] gi|56315326|emb|CAI09971.1|_Histidine_kinase_[Azoarcus_sp._EbN1]		Contig 60	-	526	0	-	-			Contig 60	1802433:1	98.64	516	7	0	10	525	6	521	0	967	0		Contig 60
WFes0013919	EE682455	41590726	G02_063005e_e	02103F12	02103F12	Contig 60	354	1	1		gi|56479283|ref|YP_160872.1|	29.41	102	68	4	127	420	632	727	0.018	40.82	gi|56479283|ref|YP_160872.1|_histidine_kinase_[Azoarcus_sp._EbN1] gi|56315326|emb|CAI09971.1|_Histidine_kinase_[Azoarcus_sp._EbN1]		Contig 60	-	526	0	-	-			Contig 60	1802433:1	98.64	516	7	0	10	525	6	521	0	967	0		Contig 60
WFes0013621	EE682126	41590397	G03_101804b_b	02073C03	02073C03	Contig 61	122	0	1															Contig 61	-	170	0	-	-			Contig 61	1806532:1	98.82	170	2	0	1	170	255	424	2e-88	321	1		Contig 61
WFes0013747	EE682263	41590534	H06_102504d2_d	02073C03	02073C03	Contig 61	122	0	1															Contig 61	-	170	0	-	-			Contig 61	1806532:1	98.82	170	2	0	1	170	255	424	2e-88	321	1		Contig 61
WFes0000895	EE682850	41591121	072503c_A08_c_054	02093A08	02093A08	Contig 62	542	1	0		gi|20269863|gb|AAM18076.1|	67.5	160	52	0	35	514	21	180	5.8e-58	225.7	gi|20269863|gb|AAM18076.1|_peroxiredoxin_V_protein_[Branchiostoma_belcheri_tsingtaunese]		Contig 62	peroxiredoxin V protein	620	5	1e-58	0.78			Contig 62	1795023:3	99.17	605	5	0	9	613	98	702	0	1134	0		Contig 62	CG7217	65.38	156
WFes0000897	EE682852	41591123	072503c_A10_c_070	02093A10	02093A10	Contig 62	542	1	0		gi|20269863|gb|AAM18076.1|	67.5	160	52	0	35	514	21	180	5.8e-58	225.7	gi|20269863|gb|AAM18076.1|_peroxiredoxin_V_protein_[Branchiostoma_belcheri_tsingtaunese]		Contig 62	peroxiredoxin V protein	620	5	1e-58	0.78			Contig 62	1795023:3	99.17	605	5	0	9	613	98	702	0	1134	0		Contig 62	CG7217	65.38	156
WFes0000532	EE682264	41590535	070803d_C03_d_022	01003C03	01003C03	Contig 63	359	1	0		gi|58396011|ref|XP_321606.2|	34.15	82	52	2	308	69	181	253	0.008	41.97	gi|58396011|ref|XP_321606.2|_ENSANGP00000011552_[Anopheles_gambiae_str._PEST] gi|55233827|gb|EAA01284.2|_ENSANGP00000011552_[Anopheles_gambiae_str._PEST]		Contig 63	-	524	0	-	-			Contig 63	1799141:4	99	500	5	0	14	513	26	525	0	910	0		Contig 63
WFes0013909	EE682444	41590715	F06_063005e_e	02101H08	02101H08	Contig 63	359	0	0		gi|58396011|ref|XP_321606.2|	34.15	82	52	2	308	69	181	253	0.008	41.97	gi|58396011|ref|XP_321606.2|_ENSANGP00000011552_[Anopheles_gambiae_str._PEST] gi|55233827|gb|EAA01284.2|_ENSANGP00000011552_[Anopheles_gambiae_str._PEST]		Contig 63	-	524	0	-	-			Contig 63	1799141:4	99	500	5	0	14	513	26	525	0	910	0		Contig 63
WFes0000853	EE682807	41591078	072503b_D04_b_031	01004D04	01004D04	Contig 64	602	1	0		gi|49522576|gb|AAH75397.1|	46.54	159	85	1	121	597	22	174	4.1e-31	137.1	gi|49522576|gb|AAH75397.1|_MGC89132_protein_[Xenopus_tropicalis] gi|52345768|ref|NP_001004930.1|_MGC89132_protein_[Xenopus_tropicalis]		Contig 64	MGC89132 protein	753	5	1e-31	0.59	GO:0016021,		Contig 64	1794667:3	98.73	707	6	3	47	753	52	755	0	1259	0		Contig 64	CG32262	40.51	158
WFes0013271	EE683276	41591547	C09_111504e_e	02081D07	02081D07	Contig 64	602	1	0		gi|49522576|gb|AAH75397.1|	46.54	159	85	1	121	597	22	174	4.1e-31	137.1	gi|49522576|gb|AAH75397.1|_MGC89132_protein_[Xenopus_tropicalis] gi|52345768|ref|NP_001004930.1|_MGC89132_protein_[Xenopus_tropicalis]		Contig 64	MGC89132 protein	753	5	1e-31	0.59	GO:0016021,		Contig 64	1794667:3	98.73	707	6	3	47	753	52	755	0	1259	0		Contig 64	CG32262	40.51	158
WFes0013835	EE682361	41590632	B12_063005d_d	02064E03	02064E03	Contig 65	290	1	0		gi|58382714|ref|XP_312118.2|	43.96	91	49	3	22	288	32	118	1.5e-16	87.04	gi|58382714|ref|XP_312118.2|_ENSANGP00000016221_[Anopheles_gambiae_str._PEST] gi|55241977|gb|EAA07723.2|_ENSANGP00000016221_[Anopheles_gambiae_str._PEST]		Contig 65	ENSANGP00000016221	300	5	1e-16	0.6	GO:0004553, GO:0005975,		Contig 65	1803072:1195	98.26	287	4	1	14	300	607	892	2e-148	521	0		Contig 65
WFes0013900	EE682434	41590705	F01_063005e_e	02101G09	02101G09	Contig 65	290	1	0		gi|58382714|ref|XP_312118.2|	43.96	91	49	3	22	288	32	118	1.5e-16	87.04	gi|58382714|ref|XP_312118.2|_ENSANGP00000016221_[Anopheles_gambiae_str._PEST] gi|55241977|gb|EAA07723.2|_ENSANGP00000016221_[Anopheles_gambiae_str._PEST]		Contig 65	ENSANGP00000016221	300	5	1e-16	0.6	GO:0004553, GO:0005975,		Contig 65	1803072:1195	98.26	287	4	1	14	300	607	892	2e-148	521	0		Contig 65
WFes0000840	EE682792	41591063	072503b_B07_b_058	01004B07	01004B07	Contig 66	548	1	0		gi|21357305|ref|NP_649300.1|	61.9	42	14	1	308	427	58	99	7.7e-07	56.22	gi|21357305|ref|NP_649300.1|_CG7658-PA_[Drosophila_melanogaster] gi|21064447|gb|AAM29453.1|_RE32113p_[Drosophila_melanogaster] gi|7296416|gb|AAF51703.1|_CG7658-PA_[Drosophila_melanogaster]		Contig 66	CG7658-PA	689	5	1e-07	0.8	GO:0042302,		Contig 66	1801995:2	99.21	632	4	1	12	643	1	631	0	1205	0		Contig 66	CG7658	61.9	42
WFes0013051	EE683032	41591303	A07_102504g_g	01004B07	01004B07	Contig 66	548	0	0		gi|21357305|ref|NP_649300.1|	61.9	42	14	1	308	427	58	99	7.7e-07	56.22	gi|21357305|ref|NP_649300.1|_CG7658-PA_[Drosophila_melanogaster] gi|21064447|gb|AAM29453.1|_RE32113p_[Drosophila_melanogaster] gi|7296416|gb|AAF51703.1|_CG7658-PA_[Drosophila_melanogaster]		Contig 66	CG7658-PA	689	5	1e-07	0.8	GO:0042302,		Contig 66	1801995:2	99.21	632	4	1	12	643	1	631	0	1205	0		Contig 66	CG7658	61.9	42
WFes0000839	EE682791	41591062	072503b_B04_b_030	01004B04	01004B04	Contig 67	701	1	0		gi|51557687|gb|AAU06483.1|	81.31	214	40	0	96	737	22	235	1.7e-98	360.9	gi|51557687|gb|AAU06483.1|_ribosomal_protein_subunit_3_[Culicoides_sonorensis]		Contig 67	ribosomal protein subunit 3	739	5	1e-98	0.91	GO:0006412, GO:0003735, GO:0005840,		Contig 67	1799651:7	99.31	729	5	0	11	739	45	773	0	1405	0		Contig 67	CG2168	72.9	214
WFes0013392	EE683408	41591679	D12_102504e_e	02071A02	02071A02	Contig 67	701	0	0		gi|51557687|gb|AAU06483.1|	81.31	214	40	0	96	737	22	235	1.7e-98	360.9	gi|51557687|gb|AAU06483.1|_ribosomal_protein_subunit_3_[Culicoides_sonorensis]		Contig 67	ribosomal protein subunit 3	739	5	1e-98	0.91	GO:0006412, GO:0003735, GO:0005840,		Contig 67	1799651:7	99.31	729	5	0	11	739	45	773	0	1405	0		Contig 67	CG2168	72.9	214
WFes0000820	EE682770	41591041	072503a_H01_a_013	01001H01	01001H01	Contig 68	713	1	0		gi|46048903|ref|NP_990072.1|	66.53	236	78	1	60	764	4	239	8e-91	335.5	gi|46048903|ref|NP_990072.1|_voltage-dependent_anion_channel_[Gallus_gallus] gi|8133188|gb|AAF73513.1|_voltage-dependent_anion_channel_[Gallus_gallus]		Contig 68	voltage-dependent anion channel	769	5	1e-91	0.81	GO:0008308, GO:0006820, GO:0005741,		Contig 68	1792906:5	98.83	769	9	0	1	769	23	791	0	1455	0		Contig 68	CG6647	57.14	238
WFes0013317	EE683327	41591598	D03_102504d2_d	02071G12	02071G12	Contig 68	713	0	0		gi|46048903|ref|NP_990072.1|	66.53	236	78	1	60	764	4	239	8e-91	335.5	gi|46048903|ref|NP_990072.1|_voltage-dependent_anion_channel_[Gallus_gallus] gi|8133188|gb|AAF73513.1|_voltage-dependent_anion_channel_[Gallus_gallus]		Contig 68	voltage-dependent anion channel	769	5	1e-91	0.81	GO:0008308, GO:0006820, GO:0005741,		Contig 68	1792906:5	98.83	769	9	0	1	769	23	791	0	1455	0		Contig 68	CG6647	57.14	238
WFes0000818	EE682768	41591039	072503a_G11_a_085	01001G11	01001G11	Contig 69	530	1	1		gi|67926647|ref|ZP_00519843.1|	35.48	155	98	4	90	548	81	228	7e-19	95.9	gi|67926647|ref|ZP_00519843.1|_hypothetical_protein_AcidDRAFT_7477_[Solibacter_usitatus_Ellin6076] gi|67866403|gb|EAM61401.1|_hypothetical_protein_AcidDRAFT_7477_[Solibacter_usitatus_Ellin6076]		Contig 69	hypothetical protein AcidDRAFT 7477	618	4	1e-19	0.51			Contig 69												0		Contig 69
WFes0013550	EE682047	41590318	F06_111504e_e	02072A06	02072A06	Contig 69	530	1	1		gi|67926647|ref|ZP_00519843.1|	35.48	155	98	4	90	548	81	228	7e-19	95.9	gi|67926647|ref|ZP_00519843.1|_hypothetical_protein_AcidDRAFT_7477_[Solibacter_usitatus_Ellin6076] gi|67866403|gb|EAM61401.1|_hypothetical_protein_AcidDRAFT_7477_[Solibacter_usitatus_Ellin6076]		Contig 69	hypothetical protein AcidDRAFT 7477	618	4	1e-19	0.51			Contig 69												0		Contig 69
WFes0000828	EE682779	41591050	072503a_H09_a_077	01001H09	01001H09	Contig 7	389	1	0		gi|48830755|ref|ZP_00287876.1|	43.48	46	21	1	124	246	90	135	0.023	40.82	gi|48830755|ref|ZP_00287876.1|_hypothetical_protein_Mmc102003729_[Magnetococcus_sp._MC-1]		Contig 7	-	577	0	-	-			Contig 7	1795669:3	98.96	577	6	0	1	577	41	617	0	1096	0		Contig 7
WFes0000547	EE682431	41590702	070803d_D07_d_062	01003D07	01003D07	Contig 70	443	1	0		gi|58391942|ref|XP_318987.2|	33.33	93	61	1	153	428	28	120	2.3e-08	61.23	gi|58391942|ref|XP_318987.2|_ENSANGP00000014829_[Anopheles_gambiae_str._PEST] gi|55236090|gb|EAA14439.2|_ENSANGP00000014829_[Anopheles_gambiae_str._PEST]		Contig 70	ENSANGP00000014829	677	5	1e-08	0.48	FGO:0042302,		Contig 70	1802559:1	99.7	668	2	0	10	677	1	668	0	1308	0		Contig 70	CG8511	38.14	97
WFes0013682	EE682192	41590463	G10_101804b_b	02074G08	02074G08	Contig 70	443	0	0		gi|58391942|ref|XP_318987.2|	33.33	93	61	1	153	428	28	120	2.3e-08	61.23	gi|58391942|ref|XP_318987.2|_ENSANGP00000014829_[Anopheles_gambiae_str._PEST] gi|55236090|gb|EAA14439.2|_ENSANGP00000014829_[Anopheles_gambiae_str._PEST]		Contig 70	ENSANGP00000014829	677	5	1e-08	0.48	FGO:0042302,		Contig 70	1802559:1	99.7	668	2	0	10	677	1	668	0	1308	0		Contig 70	CG8511	38.14	97
WFes0013647	EE682154	41590425	G06_101804b_b	02073H05	02073H05	Contig 71	179	0	0		gi|45868|emb|CAA47170.1|	30.86	81	47	3	240	25	301	378	0.525	35.42	gi|45868|emb|CAA47170.1|_2-aminobenzoyl-CoA_monooxygenase_[Pseudomonas_sp.] gi|94940|pir||S24376_2-aminobenzoyl-CoA_monooxygenase/reductase_(EC_1.-.-.-)_-_Pseudomonas_sp._plasmid_pKB740		Contig 71	-	254	0	-	-			Contig 71	1797257:1	100	239	0	0	11	249	319	557	4e-134	474	0		Contig 71
WFes0000802	EE682751	41591022	072503a_F03_a_028	01001F03	01001F03	Contig 72	635	1	0		gi|50344460|emb|CAH04316.1|	93.09	188	13	0	111	674	5	192	2.4e-96	353.6	gi|50344460|emb|CAH04316.1|_S5e_ribosomal_protein_[Dascillus_cervinus]		Contig 72	S5e ribosomal protein	705	5	1e-96	0.96	GO:0006412, GO:0015935, GO:0003735,		Contig 72	1794451:3	98.73	706	8	1	1	705	76	781	0	1320	0		Contig 72	CG8922	89.36	188
WFes0013057	EE683039	41591310	A08_102504d2_d	02104A02	02104A02	Contig 72	635	0	0		gi|50344460|emb|CAH04316.1|	93.09	188	13	0	111	674	5	192	2.4e-96	353.6	gi|50344460|emb|CAH04316.1|_S5e_ribosomal_protein_[Dascillus_cervinus]		Contig 72	S5e ribosomal protein	705	5	1e-96	0.96	GO:0006412, GO:0015935, GO:0003735,		Contig 72	1794451:3	98.73	706	8	1	1	705	76	781	0	1320	0		Contig 72	CG8922	89.36	188
WFes0000797	EE682744	41591015	072503a_E02_a_008	01001E02	01001E02	Contig 73	346	1	1		gi|46132603|ref|ZP_00171195.2|	31.88	69	47	1	67	273	126	190	1.1	35.42	gi|46132603|ref|ZP_00171195.2|_COG2391:_Predicted_transporter_component_[Ralstonia_eutropha_JMP134]		Contig 73	-	611	0	-	-			Contig 73	1793852:2	99.5	601	1	2	12	611	1	600	0	1063	0		Contig 73
WFes0013338	EE683350	41591621	D05_111504e_e	02082D05	02082D05	Contig 73	346	1	1		gi|46132603|ref|ZP_00171195.2|	31.88	69	47	1	67	273	126	190	1.1	35.42	gi|46132603|ref|ZP_00171195.2|_COG2391:_Predicted_transporter_component_[Ralstonia_eutropha_JMP134]		Contig 73	-	611	0	-	-			Contig 73	1793852:2	99.5	601	1	2	12	611	1	600	0	1063	0		Contig 73
WFes0000795	EE682742	41591013	072503a_D11_a_091	01001D11	01001D11	Contig 74	371	1	0		gi|15213782|gb|AAK92166.1|	75	124	31	0	44	415	1	124	1e-39	164.5	gi|15213782|gb|AAK92166.1|_ribosomal_protein_L31_[Spodoptera_frugiperda] gi|11967847|emb|CAC19413.1|_ribosomal_protein_L31_[Heliothis_virescens] gi|51701794|sp|Q7KF90|RL31_SPOFR_60S_ribosomal_protein_L31 gi|51701841|sp|Q9GP16|RL31_HELVI_60S_ribosomal_prot		Contig 74	ribosomal protein L31	521	5	1e-39	0.9	GO:0006412, GO:0003735, GO:0005840,		Contig 74	1803072:1214	99.57	467	2	0	16	482	745	1211	0	910	0		Contig 74	CG1821	72.58	124
WFes0000883	EE682836	41591107	072503b_H03_b_029	01004H03	01004H03	Contig 74	371	1	0		gi|15213782|gb|AAK92166.1|	75	124	31	0	44	415	1	124	1e-39	164.5	gi|15213782|gb|AAK92166.1|_ribosomal_protein_L31_[Spodoptera_frugiperda] gi|11967847|emb|CAC19413.1|_ribosomal_protein_L31_[Heliothis_virescens] gi|51701794|sp|Q7KF90|RL31_SPOFR_60S_ribosomal_protein_L31 gi|51701841|sp|Q9GP16|RL31_HELVI_60S_ribosomal_prot		Contig 74	ribosomal protein L31	521	5	1e-39	0.9	GO:0006412, GO:0003735, GO:0005840,		Contig 74	1803072:1214	99.57	467	2	0	16	482	745	1211	0	910	0		Contig 74	CG1821	72.58	124
WFes0000783	EE682729	41591000	072503a_C09_a_067	01001C09	01001C09	Contig 75	754	1	0		gi|54642575|gb|EAL31322.1|	44.44	45	25	0	10	144	55	99	4.6e-06	53.91			Contig 75	CG13675-PA	755	5	1e-05	0.65	GO:0008061, GO:0006030, GO:0005576,		Contig 75	1794633:1	95.13	431	14	4	327	755	1	426	0	662	0		Contig 75	CG13675	43.18	44
WFes0013380	EE683395	41591666	D10_111504d_d	01031C09	01031C09	Contig 75	754	1	0		gi|54642575|gb|EAL31322.1|	44.44	45	25	0	10	144	55	99	4.6e-06	53.91			Contig 75	CG13675-PA	755	5	1e-05	0.65	GO:0008061, GO:0006030, GO:0005576,		Contig 75	1794633:1	95.13	431	14	4	327	755	1	426	0	662	0		Contig 75	CG13675	43.18	44
WFes0000776	EE682721	41590992	072503a_B11_a_090	01001B11	01001B11	Contig 76	641	1	0		gi|50751600|ref|XP_422472.1|	71.34	157	45	0	94	564	1	157	1.9e-48	194.9	gi|50751600|ref|XP_422472.1|_PREDICTED:_similar_to_RIKEN_cDNA_4632412E09_[Gallus_gallus]		Contig 76	PREDICTED: similar to RIKEN cDNA 4632412E09	831	5	1e-48	0.78			Contig 76	1795314:2	99.86	739	1	0	93	831	49	787	0	1398	0		Contig 76	CG3644	60.37	164
WFes0013292	EE683299	41591570	C12_102504e_e	01043F06	01043F06	Contig 76	641	0	0		gi|50751600|ref|XP_422472.1|	71.34	157	45	0	94	564	1	157	1.9e-48	194.9	gi|50751600|ref|XP_422472.1|_PREDICTED:_similar_to_RIKEN_cDNA_4632412E09_[Gallus_gallus]		Contig 76	PREDICTED: similar to RIKEN cDNA 4632412E09	831	5	1e-48	0.78			Contig 76	1795314:2	99.86	739	1	0	93	831	49	787	0	1398	0		Contig 76	CG3644	60.37	164
WFes0000750	EE682692	41590963	072203d_H03_d_029	02092H03	02092H03	Contig 77	356	1	0		gi|19879412|gb|AAL05409.1|	45.16	62	32	3	104	283	112	172	8.9e-09	61.23	gi|19879412|gb|AAL05409.1|_peritrophin_[Aedes_aegypti]		Contig 77	peritrophin	461	5	1e-05	0.56	GO:0008061, GO:0006030, GO:0005576,		Contig 77	1795185:6	99.78	447	0	1	10	455	3	449	0	870	0		Contig 77	CG10154	41.3	46
WFes0000983	EE682941	41591212	072503d2_D05_d2_043	02094D05	02094D05	Contig 77	356	1	0		gi|19879412|gb|AAL05409.1|	45.16	62	32	3	104	283	112	172	8.9e-09	61.23	gi|19879412|gb|AAL05409.1|_peritrophin_[Aedes_aegypti]		Contig 77	peritrophin	461	5	1e-05	0.56	GO:0008061, GO:0006030, GO:0005576,		Contig 77	1795185:6	99.78	447	0	1	10	455	3	449	0	870	0		Contig 77	CG10154	41.3	46
WFes0000749	EE682691	41590962	072203d_H02_d_025	02092H02	02092H02	Contig 78	293	1	0		gi|13161180|gb|AAK13497.1|	66.33	98	33	1	3	296	137	233	7.4e-30	132.5	gi|13161180|gb|AAK13497.1|_syntenin_[Penaeus_monodon]		Contig 78	syntenin	644	5	1e-30	0.78	GO:0005515,		Contig 78	1796582:1	98.9	636	7	0	1	636	33	668	0	1205	0		Contig 78	CG5675	26.15	65
WFes0000826	EE682777	41591048	072503a_H07_a_061	01001H07	01001H07	Contig 78	293	1	0		gi|13161180|gb|AAK13497.1|	66.33	98	33	1	3	296	137	233	7.4e-30	132.5	gi|13161180|gb|AAK13497.1|_syntenin_[Penaeus_monodon]		Contig 78	syntenin	644	5	1e-30	0.78	GO:0005515,		Contig 78	1796582:1	98.9	636	7	0	1	636	33	668	0	1205	0		Contig 78	CG5675	26.15	65
WFes0000440	EE682815	41591086	070803c_C03_c_018	01002C03	01002C03	Contig 79	383	1	1		gi|15004881|ref|NP_149341.1|	35.48	62	38	1	44	223	35	96	0.023	41.59	gi|15004881|ref|NP_149341.1|_Transcriptional_regulator,_MerR_family_[Clostridium_acetobutylicum_ATCC_824] gi|14994493|gb|AAK76923.1|_Transcriptional_regulator,_MerR_family_[Clostridium_acetobutylicum_ATCC_824]		Contig 79	-	750	0	-	-			Contig 79	1795751:1	88.89	45	5	0	17	61	186	230	7e-06	50.1	0		Contig 79
WFes0000580	EE682510	41590781	072203c2_A04_c_022	02091A04	02091A04	Contig 79	383	1	1		gi|15004881|ref|NP_149341.1|	35.48	62	38	1	44	223	35	96	0.023	41.59	gi|15004881|ref|NP_149341.1|_Transcriptional_regulator,_MerR_family_[Clostridium_acetobutylicum_ATCC_824] gi|14994493|gb|AAK76923.1|_Transcriptional_regulator,_MerR_family_[Clostridium_acetobutylicum_ATCC_824]		Contig 79	-	750	0	-	-			Contig 79	1795751:1	88.89	45	5	0	17	61	186	230	7e-06	50.1	0		Contig 79
WFes0000837	EE682789	41591060	072503b_A12_b_086	01004A12	01004A12	Contig 8	126	1	1		gi|46100843|gb|EAK86076.1|	35	40	26	0	224	343	180	219	4.4	32.34	gi|46100843|gb|EAK86076.1|_hypothetical_protein_UM05673.1_[Ustilago_maydis_521] gi|49079240|ref|XP_403288.1|_hypothetical_protein_UM05673.1_[Ustilago_maydis_521]		Contig 8	-	427	0	-	-			Contig 8	1798041:5	98.36	426	7	0	1	426	7	432	0	789	0		Contig 8
WFes0000741	EE682683	41590954	072203d_G04_d_033	02092G04	02092G04	Contig 80	241	1	1		gi|63146674|emb|CAG28804.1|	32.38	105	59	5	2	280	102	206	0.004	42.36	gi|63146674|emb|CAG28804.1|_PrP-like_protein_[Danio_rerio]		Contig 80	-	398	0	-	-			Contig 80	1805091:1	97.59	373	9	0	14	386	117	489	0	668	0		Contig 80
WFes0013668	EE683416	41591686	G08_102504f_f	02101B08	02101B08	Contig 80	241	0	1		gi|63146674|emb|CAG28804.1|	32.38	105	59	5	2	280	102	206	0.004	42.36	gi|63146674|emb|CAG28804.1|_PrP-like_protein_[Danio_rerio]		Contig 80	-	398	0	-	-			Contig 80	1805091:1	97.59	373	9	0	14	386	117	489	0	668	0		Contig 80
WFes0000731	EE682672	41590943	072203d_F06_d_048	02092F06	02092F06	Contig 81	428	1	0		gi|17368331|sp|P82968|MCPI_MELCP	41.13	124	69	4	143	502	38	141	3.4e-16	87.04	gi|17368331|sp|P82968|MCPI_MELCP_Protease_inhibitor_(McaPI)		Contig 81	MCPI MELCPProtease inhibitor (McaPI)	631	5	1e-16	0.47	FGO:0004867,		Contig 81	1799266:1	99.67	604	1	1	29	631	1	604	0	1114	0		Contig 81	CG32354	34.86	109
WFes0000921	EE682878	41591149	072503c_D06_c_047	02093D06	02093D06	Contig 81	428	1	0		gi|17368331|sp|P82968|MCPI_MELCP	41.13	124	69	4	143	502	38	141	3.4e-16	87.04	gi|17368331|sp|P82968|MCPI_MELCP_Protease_inhibitor_(McaPI)		Contig 81	MCPI MELCPProtease inhibitor (McaPI)	631	5	1e-16	0.47	FGO:0004867,		Contig 81	1799266:1	99.67	604	1	1	29	631	1	604	0	1114	0		Contig 81	CG32354	34.86	109
WFes0000724	EE682664	41590935	072203d_E11_d_084	02092E11	02092E11	Contig 82	287	1	1															Contig 82	-	620	0	-	-			Contig 82	1797356:1	98.33	360	6	0	12	371	1	360	0	666	0		Contig 82
WFes0013233	EE683234	41591505	C05_031805b_b	02101G12	02101G12	Contig 82	287	0	1															Contig 82	-	620	0	-	-			Contig 82	1797356:1	98.33	360	6	0	12	371	1	360	0	666	0		Contig 82
WFes0000706	EE682644	41590915	072203d_D04_d_031	02092D04	02092D04	Contig 83	574	1	1		gi|63101115|gb|AAH95821.1|	22.63	137	106	1	114	524	38	163	0.00022	48.14	gi|63101115|gb|AAH95821.1|_LOC553484_protein_[Danio_rerio]		Contig 83	PREDICTED: similar to monooxygenase, DBH-like 2	712	4	0.0001	0.45			Contig 83	1794293:4	99.28	695	3	2	18	712	1	693	0	1322	1		Contig 83	CG5235	22.79	136
WFes0000962	EE682920	41591191	072503d2_A04_d2_022	02094A04	02094A04	Contig 83	574	1	1		gi|63101115|gb|AAH95821.1|	22.63	137	106	1	114	524	38	163	0.00022	48.14	gi|63101115|gb|AAH95821.1|_LOC553484_protein_[Danio_rerio]		Contig 83	PREDICTED: similar to monooxygenase, DBH-like 2	712	4	0.0001	0.45			Contig 83	1794293:4	99.28	695	3	2	18	712	1	693	0	1322	1		Contig 83	CG5235	22.79	136
WFes0013709	EE682222	41590493	H01_102504g_g	02103B11	02103B11	Contig 84	707	0	0		gi|1805650|emb|CAA71620.1|	48.54	206	102	3	99	704	1	204	8.2e-43	176	gi|1805650|emb|CAA71620.1|_glutathione_S-transferase_[Ascaris_suum] gi|415921|emb|CAA53218.1|_glutathione_transferase;_glutathione-S-transferase_[Ascaris_suum] gi|632741|gb|AAB30767.1|_glutathione_S-transferase,_AsGST1_[Ascaris_suum,_uterus_and_ovary,_Pep		Contig 84	glutathione S-transferase	770	5	1e-43	0.59			Contig 84	1799088:4	99.85	674	0	1	86	758	48	721	0	1320	0		Contig 84	CG8938	38.31	201
WFes0013733	EE682248	41590519	H04_102504g_g	02073G09	02073G09	Contig 84	707	0	0		gi|1805650|emb|CAA71620.1|	48.54	206	102	3	99	704	1	204	8.2e-43	176	gi|1805650|emb|CAA71620.1|_glutathione_S-transferase_[Ascaris_suum] gi|415921|emb|CAA53218.1|_glutathione_transferase;_glutathione-S-transferase_[Ascaris_suum] gi|632741|gb|AAB30767.1|_glutathione_S-transferase,_AsGST1_[Ascaris_suum,_uterus_and_ovary,_Pep		Contig 84	glutathione S-transferase	770	5	1e-43	0.59			Contig 84	1799088:4	99.85	674	0	1	86	758	48	721	0	1320	0		Contig 84	CG8938	38.31	201
WFes0000697	EE682634	41590905	072203d_C07_d_051	02092C07	02092C07	Contig 85	728	1	0		gi|18447435|gb|AAL68281.1|	40.55	217	125	4	115	753	83	290	1.1e-39	165.6	gi|18447435|gb|AAL68281.1|_RE28575p_[Drosophila_melanogaster] gi|7300984|gb|AAF56122.1|_CG6763-PA_[Drosophila_melanogaster] gi|21355491|ref|NP_651138.1|_CG6763-PA_[Drosophila_melanogaster]		Contig 85	RE28575p	758	5	1e-39	0.55	GO:0006508, GO:0008533,		Contig 85	1795254:1	99.33	747	5	0	12	758	7	753	0	1441	1		Contig 85	CG6763	40.55	217
WFes0013465	EE681952	41590223	E08_111504e_e	02083H04	02083H04	Contig 85	728	1	0		gi|18447435|gb|AAL68281.1|	40.55	217	125	4	115	753	83	290	1.1e-39	165.6	gi|18447435|gb|AAL68281.1|_RE28575p_[Drosophila_melanogaster] gi|7300984|gb|AAF56122.1|_CG6763-PA_[Drosophila_melanogaster] gi|21355491|ref|NP_651138.1|_CG6763-PA_[Drosophila_melanogaster]		Contig 85	RE28575p	758	5	1e-39	0.55	GO:0006508, GO:0008533,		Contig 85	1795254:1	99.33	747	5	0	12	758	7	753	0	1441	1		Contig 85	CG6763	40.55	217
WFes0000548	EE682442	41590713	070803d_D08_d_074	01003D08	01003D08	Contig 86	207	1	0		gi|58378010|ref|XP_308198.2|	31.25	64	40	3	509	330	163	226	0.03	41.2	gi|58378010|ref|XP_308198.2|_ENSANGP00000020729_[Anopheles_gambiae_str._PEST] gi|55245227|gb|EAA04199.2|_ENSANGP00000020729_[Anopheles_gambiae_str._PEST]		Contig 86	-	753	0	-	-			Contig 86	1795129:1	95.9	195	8	0	312	506	204	398	3e-88	323	0		Contig 86
WFes0000556	EE682483	41590754	070803d_E04_d_035	01003E04	01003E04	Contig 86	207	1	0		gi|58378010|ref|XP_308198.2|	31.25	64	40	3	509	330	163	226	0.03	41.2	gi|58378010|ref|XP_308198.2|_ENSANGP00000020729_[Anopheles_gambiae_str._PEST] gi|55245227|gb|EAA04199.2|_ENSANGP00000020729_[Anopheles_gambiae_str._PEST]		Contig 86	-	753	0	-	-			Contig 86	1795129:1	95.9	195	8	0	312	506	204	398	3e-88	323	0		Contig 86
WFes0000674	EE682609	41590880	072203d_A06_d_038	02092A06	02092A06	Contig 87	383	1	0		gi|58391956|ref|XP_318997.2|	53.47	101	47	2	142	444	132	230	3.2e-21	104.8	gi|58391956|ref|XP_318997.2|_ENSANGP00000014755_[Anopheles_gambiae_str._PEST] gi|55236098|gb|EAA14376.2|_ENSANGP00000014755_[Anopheles_gambiae_str._PEST]		Contig 87	ENSANGP00000014755	933	5	1e-21	0.67	GO:0042302,		Contig 87	1794159:6	99.79	477	1	0	11	487	1	477	0	938	0		Contig 87	CG30045	45.1	102
WFes0013030	EE683009	41591280	A05_031805b_b	02103B04	02103B04	Contig 87	383	0	0		gi|58391956|ref|XP_318997.2|	53.47	101	47	2	142	444	132	230	3.2e-21	104.8	gi|58391956|ref|XP_318997.2|_ENSANGP00000014755_[Anopheles_gambiae_str._PEST] gi|55236098|gb|EAA14376.2|_ENSANGP00000014755_[Anopheles_gambiae_str._PEST]		Contig 87	ENSANGP00000014755	933	5	1e-21	0.67	GO:0042302,		Contig 87	1794159:6	99.79	477	1	0	11	487	1	477	0	938	0		Contig 87	CG30045	45.1	102
WFes0000669	EE682604	41590875	072203c2_H12_c_101	02091H12	02091H12	Contig 88	98	1	1															Contig 88	-	133	0	-	-			Contig 88	1794784:1	99.15	117	0	1	18	133	308	424	2e-42	168	0		Contig 88
WFes0013778	EE682298	41590569	H10_102504e_e	02091H12	02091H12	Contig 88	98	0	1															Contig 88	-	133	0	-	-			Contig 88	1794784:1	99.15	117	0	1	18	133	308	424	2e-42	168	0		Contig 88
WFes0000437	EE682782	41591053	070803c_B12_c_093	01002B12	01002B12	Contig 89	100	1	1		gi|48852832|ref|ZP_00307015.1|	44.74	38	20	1	171	61	11	48	5.7	31.96	gi|48852832|ref|ZP_00307015.1|_COG0026:_Phosphoribosylaminoimidazole_carboxylase_(NCAIR_synthetase)_[Ferroplasma_acidarmanus]		Contig 89	-	351	0	-	-			Contig 89	1803072:1224	99.42	344	0	1	9	350	926	1269	6e-174	607	1		Contig 89
WFes0000478	EE683226	41591497	070803c_F07_c_059	01002F07	01002F07	Contig 89	100	1	1		gi|48852832|ref|ZP_00307015.1|	44.74	38	20	1	171	61	11	48	5.7	31.96	gi|48852832|ref|ZP_00307015.1|_COG0026:_Phosphoribosylaminoimidazole_carboxylase_(NCAIR_synthetase)_[Ferroplasma_acidarmanus]		Contig 89	-	351	0	-	-			Contig 89	1803072:1224	99.42	344	0	1	9	350	926	1269	6e-174	607	1		Contig 89
WFes0000899	EE682854	41591125	072503c_A12_c_086	02093A12	02093A12	Contig 9	722	1	0		gi|6630972|gb|AAF19630.1|	37.57	189	113	3	50	601	6	190	2.9e-29	131	gi|6630972|gb|AAF19630.1|_cysteine_proteinase_precursor_[Myxine_glutinosa]		Contig 9	cysteine proteinase precursor	755	5	1e-29	0.54	GO:0004197, GO:0006508,		Contig 9	1803072:1128	99.34	755	5	0	1	755	10	764	0	1457	0		Contig 9	CG6692	33.33	231
WFes0000570	EE682499	41590770	070803d_F07_d_063	01003F07	01003F07	Contig 90	380	1	0		gi|58381567|ref|XP_311331.2|	32.47	77	50	1	494	270	48	124	0.883	36.19	gi|58381567|ref|XP_311331.2|_ENSANGP00000001657_[Anopheles_gambiae_str._PEST] gi|55243135|gb|EAA06779.3|_ENSANGP00000001657_[Anopheles_gambiae_str._PEST]		Contig 90	-	718	0	-	-			Contig 90	1796365:1	99.43	707	2	1	10	716	1	705	0	1364	0		Contig 90
WFes0013712	EE682225	41590496	H02_031805b_b	01043B12	01043B12	Contig 90	380	0	0		gi|58381567|ref|XP_311331.2|	32.47	77	50	1	494	270	48	124	0.883	36.19	gi|58381567|ref|XP_311331.2|_ENSANGP00000001657_[Anopheles_gambiae_str._PEST] gi|55243135|gb|EAA06779.3|_ENSANGP00000001657_[Anopheles_gambiae_str._PEST]		Contig 90	-	718	0	-	-			Contig 90	1796365:1	99.43	707	2	1	10	716	1	705	0	1364	0		Contig 90
WFes0013812	EE682336	41590607	A10_063005d_d	02114E01	02114E01	Contig 91	536	1	0		gi|6946693|emb|CAB72315.1|	98.82	170	2	0	133	642	1	170	8.4e-86	318.9	gi|6946693|emb|CAB72315.1|_ferritin_[Daphnia_pulex]		Contig 91	ferritin	802	5	1e-86	0.81	GO:0008199, GO:0006826, GO:0006879,		Contig 91	1802573:6	99.37	791	4	1	12	802	1	790	0	1520	0		Contig 91	CG4349	39.66	174
WFes0013848	EE682376	41590647	C08_063005d_d	02071D06	02071D06	Contig 91	536	1	0		gi|6946693|emb|CAB72315.1|	98.82	170	2	0	133	642	1	170	8.4e-86	318.9	gi|6946693|emb|CAB72315.1|_ferritin_[Daphnia_pulex]		Contig 91	ferritin	802	5	1e-86	0.81	GO:0008199, GO:0006826, GO:0006879,		Contig 91	1802573:6	99.37	791	4	1	12	802	1	790	0	1520	0		Contig 91	CG4349	39.66	174
WFes0000644	EE682578	41590849	072203c2_F10_c_080	02091F10	02091F10	Contig 92	704	1	0		gi|31209561|ref|XP_313747.1|	58.45	219	89	1	76	726	43	261	1.9e-73	277.7	gi|31209561|ref|XP_313747.1|_ENSANGP00000017694_[Anopheles_gambiae_str._PEST] gi|30176819|gb|EAA09116.2|_ENSANGP00000017694_[Anopheles_gambiae_str._PEST]		Contig 92	ENSANGP00000017694	740	5	1e-73	0.73	GO:0004553, GO:0005975,		Contig 92	1803072:1195	99.31	729	5	0	12	740	1	729	0	1405	0		Contig 92	CG5008	33.16	187
WFes0013807	EE682330	41590601	A07_063005d_d	02114A04	02114A04	Contig 92	704	1	0		gi|31209561|ref|XP_313747.1|	58.45	219	89	1	76	726	43	261	1.9e-73	277.7	gi|31209561|ref|XP_313747.1|_ENSANGP00000017694_[Anopheles_gambiae_str._PEST] gi|30176819|gb|EAA09116.2|_ENSANGP00000017694_[Anopheles_gambiae_str._PEST]		Contig 92	ENSANGP00000017694	740	5	1e-73	0.73	GO:0004553, GO:0005975,		Contig 92	1803072:1195	99.31	729	5	0	12	740	1	729	0	1405	0		Contig 92	CG5008	33.16	187
WFes0000632	EE682565	41590836	072203c2_E10_c_072	02091E10	02091E10	Contig 93	386	1	0		gi|24585671|ref|NP_724342.1|	86.4	125	17	1	84	458	2	123	1.1e-46	188.7	gi|24585671|ref|NP_724342.1|_CG17949-PA_[Drosophila_melanogaster] gi|8068|emb|CAA32432.1|_H2B_histone_[Drosophila_melanogaster] gi|22947016|gb|AAN11124.1|_CG17949-PA_[Drosophila_melanogaster] gi|27530985|dbj|BAC54553.1|_histone_2B_[Drosophila_erecta] gi|2		Contig 93	CG17949-PA	714	5	1e-46	0.89	GO:0005634, GO:0006334, GO:0003677, GO:0000786,		Contig 93	1794884:5	100	701	0	0	10	710	1	701	0	1300	0		Contig 93	CG33868	86.4	125
WFes0013212	EE683211	41591482	C02_102504e_e	01033C06	01033C06	Contig 93	386	0	0		gi|24585671|ref|NP_724342.1|	86.4	125	17	1	84	458	2	123	1.1e-46	188.7	gi|24585671|ref|NP_724342.1|_CG17949-PA_[Drosophila_melanogaster] gi|8068|emb|CAA32432.1|_H2B_histone_[Drosophila_melanogaster] gi|22947016|gb|AAN11124.1|_CG17949-PA_[Drosophila_melanogaster] gi|27530985|dbj|BAC54553.1|_histone_2B_[Drosophila_erecta] gi|2		Contig 93	CG17949-PA	714	5	1e-46	0.89	GO:0005634, GO:0006334, GO:0003677, GO:0000786,		Contig 93	1794884:5	100	701	0	0	10	710	1	701	0	1300	0		Contig 93	CG33868	86.4	125
WFes0000621	EE682554	41590825	072203c2_D11_c_091	02091D11	02091D11	Contig 94	602	1	0		gi|21406656|gb|AAL49373.2|	56.02	166	72	1	85	579	8	173	8.1e-46	185.7	gi|21406656|gb|AAL49373.2|_RH59211p_[Drosophila_melanogaster]		Contig 94	RH59211p	677	5	1e-46	0.72	GO:0016469, GO:0046961, GO:0015986, GO:0046933,		Contig 94	1800462:5	100	672	0	0	6	677	7	678	0	1332	0		Contig 94	CG6030	57.14	161
WFes0000639	EE682573	41590844	072203c2_F05_c_044	02091F05	02091F05	Contig 94	602	1	0		gi|21406656|gb|AAL49373.2|	56.02	166	72	1	85	579	8	173	8.1e-46	185.7	gi|21406656|gb|AAL49373.2|_RH59211p_[Drosophila_melanogaster]		Contig 94	RH59211p	677	5	1e-46	0.72	GO:0016469, GO:0046961, GO:0015986, GO:0046933,		Contig 94	1800462:5	100	672	0	0	6	677	7	678	0	1332	0		Contig 94	CG6030	57.14	161
WFes0000491	EE683359	41591630	070803d_G06_d_052	01003G06	01003G06	Contig 95	134	1	1															Contig 95	-	211	0	-	-			Contig 95	1795674:7	99.51	203	1	0	9	211	406	608	3e-110	394	1		Contig 95
WFes0013866	EE682395	41590666	D06_063005d_d	02073E03	02073E03	Contig 95	134	1	1															Contig 95	-	211	0	-	-			Contig 95	1795674:7	99.51	203	1	0	9	211	406	608	3e-110	394	1		Contig 95
WFes0000498	EE681900	41590171	070803d_G10_d_084	01003G10	01003G10	Contig 96		1	0		mtDNA													Contig 96								Contig 96												0		Contig 96
WFes0000740	EE682681	41590952	072203d_G03_d_021	02092G03	02092G03	Contig 96		1	0		mtDNA													Contig 96								Contig 96												0		Contig 96
WFes0013315	EE683324	41591595	D03_050305b_b	01043B05	01043B05	Contig 97	689	0	0		gi|48095863|ref|XP_392359.1|	52.68	205	93	5	183	785	14	217	2.4e-53	211.1	gi|48095863|ref|XP_392359.1|_PREDICTED:_similar_to_ENSANGP00000016412_[Apis_mellifera]		Contig 97	PREDICTED: similar to ENSANGP00000016412	785	5	1e-53	0.62	GO:0004089, GO:0008270, GO:0006730,		Contig 97	1803106:3	99.72	710	2	0	76	785	1	710	0	1394	0		Contig 97	CG7820	49.51	204
WFes0013484	EE681973	41590244	E11_050305b_b	02104E09	02104E09	Contig 97	689	0	0		gi|48095863|ref|XP_392359.1|	52.68	205	93	5	183	785	14	217	2.4e-53	211.1	gi|48095863|ref|XP_392359.1|_PREDICTED:_similar_to_ENSANGP00000016412_[Apis_mellifera]		Contig 97	PREDICTED: similar to ENSANGP00000016412	785	5	1e-53	0.62	GO:0004089, GO:0008270, GO:0006730,		Contig 97	1803106:3	99.72	710	2	0	76	785	1	710	0	1394	0		Contig 97	CG7820	49.51	204
WFes0000500	EE681922	41590193	070803d_G11_d_088	01003G11	01003G11	Contig 98	320	1	0		gi|54636052|gb|EAL25455.1|	38.75	80	49	0	113	352	26	105	2.8e-14	80.49	gi|54636052|gb|EAL25455.1|_GA10970-PA_[Drosophila_pseudoobscura]		Contig 98	similar to Drosophila melanogaster CG9358	596	5	1e-13	0.64			Contig 98	1794296:20	100	524	0	0	13	536	38	561	0	985	0		Contig 98	CG11390	36.25	80
WFes0013305	EE683313	41591584	D02_031805b_b	01044D10	01044D10	Contig 98	320	0	0		gi|54636052|gb|EAL25455.1|	38.75	80	49	0	113	352	26	105	2.8e-14	80.49	gi|54636052|gb|EAL25455.1|_GA10970-PA_[Drosophila_pseudoobscura]		Contig 98	similar to Drosophila melanogaster CG9358	596	5	1e-13	0.64			Contig 98	1794296:20	100	524	0	0	13	536	38	561	0	985	0		Contig 98	CG11390	36.25	80
WFes0000598	EE682529	41590800	072203c2_B11_c_090	02091B11	02091B11	Contig 99	167	1	0		gi|62083329|gb|AAX62389.1|	80.36	56	11	0	68	235	1	56	6.8e-25	114.8	gi|62083329|gb|AAX62389.1|_ribosomal_protein_S29_isoform_A_[Lysiphlebus_testaceipes]		Contig 99	ribosomal protein S29e	321	5	1e-25	0.95			Contig 99	1793641:6	100	312	0	0	1	312	22	333	1e-177	618	0		Contig 99	CG8495	83.93	56
WFes0000638	EE682571	41590842	072203c2_F04_c_032	02091F04	02091F04	Contig 99	167	1	0		gi|62083329|gb|AAX62389.1|	80.36	56	11	0	68	235	1	56	6.8e-25	114.8	gi|62083329|gb|AAX62389.1|_ribosomal_protein_S29_isoform_A_[Lysiphlebus_testaceipes]		Contig 99	ribosomal protein S29e	321	5	1e-25	0.95			Contig 99	1793641:6	100	312	0	0	1	312	22	333	1e-177	618	0		Contig 99	CG8495	83.93	56
			070803c_A01_c_001	01002A01	01002A01	failed		0	0															failed								failed												0		failed
			070803c_A02_c_005	01002A02	01002A02	failed		0	0															failed								failed												0		failed
			070803c_A06_c_037	01002A06	01002A06	failed		0	0															failed								failed												0		failed
			070803c_A12_c_085	01002A12	01002A12	failed		0	0															failed								failed												0		failed
WFes0000446			070803c_C09_c_066	01002C09	01002C09	failed		1	0															failed								failed												0		failed
			070803c_E05_c_035	01002E05	01002E05	failed		0	0															failed								failed												0		failed
			070803c_F01_c_011	01002F01	01002F01	failed		0	0															failed								failed												0		failed
WFes0000483			070803c_F12_c_095	01002F12	01002F12	failed		1	0															failed								failed												0		failed
			070803c_H01_c_012	01002H01	01002H01	failed		0	0															failed								failed												0		failed
			070803c_H05_c_044	01002H05	01002H05	failed		0	0															failed								failed												0		failed
			070803d_A01_d_004	01003A01	01003A01	failed		0	0															failed								failed												0		failed
WFes0000509			070803d_B01_d_012	01003B01	01003B01	failed		1	0															failed								failed												0		failed
			070803d_D02_d_026	01003D02	01003D02	failed		0	0															failed								failed												0		failed
			070803d_E09_d_071	01003E09	01003E09	failed		0	0															failed								failed												0		failed
			070803d_G05_d_040	01003G05	01003G05	failed		0	0															failed								failed												0		failed
			072203c2_A02_c_006	02091A02	02091A02	failed		0	0															failed								failed												0		failed
			072203c2_B06_c_046	02091B06	02091B06	failed		0	0															failed								failed												0		failed
WFes0000596			072203c2_B09_c_074	02091B09	02091B09	failed		1	0															failed								failed												0		failed
			072203c2_D06_c_047	02091D06	02091D06	failed		0	0															failed								failed												0		failed
WFes0000627			072203c2_E05_c_036	02091E05	02091E05	failed		1	0															failed								failed												0		failed
			072203c2_G03_c_021	02091G03	02091G03	failed		0	0															failed								failed												0		failed
WFes0000666			072203c2_H09_c_077	02091H09	02091H09	failed		1	0															failed								failed												0		failed
			072203d_A01_d_002	02092A01	02092A01	failed		0	0															failed								failed												0		failed
WFes0000670			072203d_A02_d_006	02092A02	02092A02	failed		1	0															failed								failed												0		failed
			072203d_A11_d_082	02092A11	02092A11	failed		0	0															failed								failed												0		failed
			072203d_C01_d_003	02092C01	02092C01	failed		0	0															failed								failed												0		failed
			072203d_E01_d_004	02092E01	02092E01	failed		0	0															failed								failed												0		failed
			072203d_G09_d_069	02092G09	02092G09	failed		0	0															failed								failed												0		failed
			072203d_G12_d_097	02092G12	02092G12	failed		0	0															failed								failed												0		failed
			072503a_A01_a_002	01001A01	01001A01	failed		0	0															failed								failed												0		failed
			072503a_A06_a_038	01001A06	01001A06	failed		0	0															failed								failed												0		failed
			072503a_A07_a_050	01001A07	01001A07	failed		0	0															failed								failed												0		failed
			072503a_B06_a_046	01001B06	01001B06	failed		0	0															failed								failed												0		failed
			072503a_B08_a_062	01001B08	01001B08	failed		0	0															failed								failed												0		failed
			072503a_B09_a_074	01001B09	01001B09	failed		0	0															failed								failed												0		failed
			072503a_B10_a_078	01001B10	01001B10	failed		0	0															failed								failed												0		failed
			072503a_C01_a_003	01001C01	01001C01	failed		0	0															failed								failed												0		failed
			072503a_C07_a_051	01001C07	01001C07	failed		0	0															failed								failed												0		failed
			072503a_C08_a_055	01001C08	01001C08	failed		0	0															failed								failed												0		failed
			072503a_D01_a_011	01001D01	01001D01	failed		0	0															failed								failed												0		failed
			072503a_D07_a_059	01001D07	01001D07	failed		0	0															failed								failed												0		failed
			072503a_E01_a_004	01001E01	01001E01	failed		0	0															failed								failed												0		failed
			072503a_E05_a_036	01001E05	01001E05	failed		0	0															failed								failed												0		failed
			072503a_E06_a_040	01001E06	01001E06	failed		0	0															failed								failed												0		failed
			072503a_E07_a_052	01001E07	01001E07	failed		0	0															failed								failed												0		failed
			072503a_E08_a_056	01001E08	01001E08	failed		0	0															failed								failed												0		failed
			072503a_E09_a_068	01001E09	01001E09	failed		0	0															failed								failed												0		failed
			072503a_E10_a_072	01001E10	01001E10	failed		0	0															failed								failed												0		failed
			072503a_E11_a_084	01001E11	01001E11	failed		0	0															failed								failed												0		failed
			072503a_F01_a_012	01001F01	01001F01	failed		0	0															failed								failed												0		failed
			072503a_F06_a_048	01001F06	01001F06	failed		0	0															failed								failed												0		failed
			072503a_F10_a_080	01001F10	01001F10	failed		0	0															failed								failed												0		failed
			072503a_G06_a_049	01001G06	01001G06	failed		0	0															failed								failed												0		failed
			072503a_G07_a_053	01001G07	01001G07	failed		0	0															failed								failed												0		failed
			072503b_A01_b_002	01004A01	01004A01	failed		0	0															failed								failed												0		failed
			072503b_A03_b_018	01004A03	01004A03	failed		0	0															failed								failed												0		failed
			072503b_A05_b_034	01004A05	01004A05	failed		0	0															failed								failed												0		failed
			072503b_A06_b_038	01004A06	01004A06	failed		0	0															failed								failed												0		failed
			072503b_A07_b_050	01004A07	01004A07	failed		0	0															failed								failed												0		failed
			072503b_A09_b_066	01004A09	01004A09	failed		0	0															failed								failed												0		failed
			072503b_B01_b_010	01004B01	01004B01	failed		0	0															failed								failed												0		failed
			072503b_B02_b_014	01004B02	01004B02	failed		0	0															failed								failed												0		failed
			072503b_B05_b_042	01004B05	01004B05	failed		0	0															failed								failed												0		failed
			072503b_B06_b_046	01004B06	01004B06	failed		0	0															failed								failed												0		failed
			072503b_B08_b_062	01004B08	01004B08	failed		0	0															failed								failed												0		failed
			072503b_B09_b_074	01004B09	01004B09	failed		0	0															failed								failed												0		failed
			072503b_B10_b_078	01004B10	01004B10	failed		0	0															failed								failed												0		failed
			072503b_C04_b_023	01004C04	01004C04	failed		0	0															failed								failed												0		failed
			072503b_C07_b_051	01004C07	01004C07	failed		0	0															failed								failed												0		failed
			072503b_D01_b_011	01004D01	01004D01	failed		0	0															failed								failed												0		failed
			072503b_D02_b_015	01004D02	01004D02	failed		0	0															failed								failed												0		failed
			072503b_D03_b_027	01004D03	01004D03	failed		0	0															failed								failed												0		failed
			072503b_D07_b_059	01004D07	01004D07	failed		0	0															failed								failed												0		failed
WFes0000856			072503b_D08_b_063	01004D08	01004D08	failed		1	0															failed								failed												0		failed
			072503b_E06_b_040	01004E06	01004E06	failed		0	0															failed								failed												0		failed
			072503b_E07_b_052	01004E07	01004E07	failed		0	0															failed								failed												0		failed
			072503b_E08_b_056	01004E08	01004E08	failed		0	0															failed								failed												0		failed
			072503b_E09_b_068	01004E09	01004E09	failed		0	0															failed								failed												0		failed
			072503b_E10_b_072	01004E10	01004E10	failed		0	0															failed								failed												0		failed
			072503b_F01_b_012	01004F01	01004F01	failed		0	0															failed								failed												0		failed
			072503b_F02_b_016	01004F02	01004F02	failed		0	0															failed								failed												0		failed
			072503b_F05_b_044	01004F05	01004F05	failed		0	0															failed								failed												0		failed
			072503b_F06_b_048	01004F06	01004F06	failed		0	0															failed								failed												0		failed
			072503b_F08_b_064	01004F08	01004F08	failed		0	0															failed								failed												0		failed
			072503b_F09_b_076	01004F09	01004F09	failed		0	0															failed								failed												0		failed
			072503b_F10_b_080	01004F10	01004F10	failed		0	0															failed								failed												0		failed
			072503b_G04_b_033	01004G04	01004G04	failed		0	0															failed								failed												0		failed
			072503b_G06_b_049	01004G06	01004G06	failed		0	0															failed								failed												0		failed
			072503b_G07_b_053	01004G07	01004G07	failed		0	0															failed								failed												0		failed
WFes0000878			072503b_G09_b_069	01004G09	01004G09	failed		1	0															failed								failed												0		failed
WFes0000880			072503b_G11_b_085	01004G11	01004G11	failed		1	0															failed								failed												0		failed
			072503b_H02_b_025	01004H02	01004H02	failed		0	0															failed								failed												0		failed
			072503b_H10_b_089	01004H10	01004H10	failed		0	0															failed								failed												0		failed
			072503c_A01_c_002	02093A01	02093A01	failed		0	0															failed								failed												0		failed
			072503c_A05_c_034	02093A05	02093A05	failed		0	0															failed								failed												0		failed
			072503c_A07_c_050	02093A07	02093A07	failed		0	0															failed								failed												0		failed
			072503c_B05_c_042	02093B05	02093B05	failed		0	0															failed								failed												0		failed
			072503c_B06_c_046	02093B06	02093B06	failed		0	0															failed								failed												0		failed
			072503c_B08_c_062	02093B08	02093B08	failed		0	0															failed								failed												0		failed
			072503c_B09_c_074	02093B09	02093B09	failed		0	0															failed								failed												0		failed
			072503c_B10_c_078	02093B10	02093B10	failed		0	0															failed								failed												0		failed
			072503c_C04_c_023	02093C04	02093C04	failed		0	0															failed								failed												0		failed
			072503c_C07_c_051	02093C07	02093C07	failed		0	0															failed								failed												0		failed
			072503c_D01_c_011	02093D01	02093D01	failed		0	0															failed								failed												0		failed
WFes0000920			072503c_D05_c_043	02093D05	02093D05	failed		1	0															failed								failed												0		failed
			072503c_D07_c_059	02093D07	02093D07	failed		0	0															failed								failed												0		failed
			072503c_E01_c_004	02093E01	02093E01	failed		0	0															failed								failed												0		failed
			072503c_E06_c_040	02093E06	02093E06	failed		0	0															failed								failed												0		failed
			072503c_E07_c_052	02093E07	02093E07	failed		0	0															failed								failed												0		failed
			072503c_E08_c_056	02093E08	02093E08	failed		0	0															failed								failed												0		failed
			072503c_E09_c_068	02093E09	02093E09	failed		0	0															failed								failed												0		failed
			072503c_E10_c_072	02093E10	02093E10	failed		0	0															failed								failed												0		failed
WFes0000933			072503c_F01_c_012	02093F01	02093F01	failed		1	0															failed								failed												0		failed
WFes0000937			072503c_F05_c_044	02093F05	02093F05	failed		1	0															failed								failed												0		failed
			072503c_F06_c_048	02093F06	02093F06	failed		0	0															failed								failed												0		failed
			072503c_F10_c_080	02093F10	02093F10	failed		0	0															failed								failed												0		failed
WFes0000943			072503c_G01_c_005	02093G01	02093G01	failed		1	0															failed								failed												0		failed
			072503c_G04_c_033	02093G04	02093G04	failed		0	0															failed								failed												0		failed
			072503c_G06_c_049	02093G06	02093G06	failed		0	0															failed								failed												0		failed
			072503c_G07_c_053	02093G07	02093G07	failed		0	0															failed								failed												0		failed
			072503c_G09_c_069	02093G09	02093G09	failed		0	0															failed								failed												0		failed
			072503c_H02_c_025	02093H02	02093H02	failed		0	0															failed								failed												0		failed
			072503c_H09_c_077	02093H09	02093H09	failed		0	0															failed								failed												0		failed
			072503c_H12_c_101	02093H12	02093H12	failed		0	0															failed								failed												0		failed
			072503d2_A05_d2_034	02094A05	02094A05	failed		0	0															failed								failed												0		failed
			072503d2_A06_d2_038	02094A06	02094A06	failed		0	0															failed								failed												0		failed
			072503d2_A07_d2_050	02094A07	02094A07	failed		0	0															failed								failed												0		failed
WFes0000963			072503d2_A08_d2_054	02094A08	02094A08	failed		1	0															failed								failed												0		failed
			072503d2_A09_d2_066	02094A09	02094A09	failed		0	0															failed								failed												0		failed
			072503d2_A12_d2_086	02094A12	02094A12	failed		0	0															failed								failed												0		failed
			072503d2_B06_d2_046	02094B06	02094B06	failed		0	0															failed								failed												0		failed
[truncated: 638 more rows]
[truncated: 39 more columns]
